# Supplementary material for: A molecular phenology scale of grape berry development
Source: Hortic Res. 2023 Mar 15;10(5):uhad048. doi: 10.1093/hr/uhad048 (PMC10541565; doi:10.1093/hr/uhad048)
Supplement: Web_Material_uhad048 [file web_material_uhad048.zip]

Archive with 4 entries (4 files):
- Dataset S1.xlsx
- Dataset S2.xlsx
- Dataset S3.xlsx
- Supplementary Material.pdf
