# Supplementary material for: A molecular phenology scale of grape berry development
Source: Hortic Res. 2023 Mar 15;10(5):uhad048. doi: 10.1093/hr/uhad048 (PMC10541565; doi:10.1093/hr/uhad048)
Supplement: Web_Material_uhad048 [file web_material_uhad048.zip › Dataset S1.xlsx]

## Sheet: Data
Gene_ID
VIT_12s0028g03890
VIT_08s0058g00890
VIT_02s0025g02400
VIT_05s0077g00280
VIT_07s0005g03940
VIT_05s0077g01480
VIT_08s0056g01480
VIT_02s0025g04120
VIT_18s0001g08810
VIT_07s0031g00700
VIT_09s0002g08960
VIT_05s0020g04760
VIT_01s0150g00280
VIT_19s0014g05150
VIT_18s0001g13240
VIT_05s0020g01060
VIT_14s0068g01670
VIT_19s0135g00190
VIT_15s0046g01680
VIT_09s0054g01250
VIT_12s0059g01170
VIT_19s0014g02310
VIT_06s0004g06580
VIT_07s0031g02130
VIT_06s0004g04980
VIT_09s0002g00340
VIT_10s0116g00430
VIT_14s0066g00480
VIT_14s0060g01230
VIT_06s0009g00690
VIT_09s0002g00690
VIT_12s0034g02560
VIT_01s0146g00310
VIT_01s0011g01960
VIT_05s0020g01800
VIT_02s0087g00240
VIT_10s0116g01740
VIT_00s2086g00010
VIT_19s0014g00260
VIT_14s0066g01750
VIT_10s0003g00120
VIT_05s0094g01350
VIT_09s0002g01560
VIT_11s0016g01220
VIT_09s0002g06690
VIT_01s0011g01320
VIT_06s0004g01910
VIT_11s0016g02880
VIT_03s0038g04240
VIT_12s0034g01760
VIT_05s0094g00480
VIT_01s0011g02530
VIT_13s0067g02530
VIT_14s0030g02170
VIT_14s0036g01110
VIT_15s0048g02830
VIT_19s0015g01600
VIT_00s0945g00010
VIT_18s0122g00010
VIT_13s0019g04300
VIT_11s0016g04480
VIT_11s0016g00900
VIT_05s0051g00870
VIT_03s0038g03970
VIT_11s0052g01560
VIT_07s0005g06380
VIT_12s0057g01400
VIT_10s0003g02190
VIT_04s0023g02640
VIT_13s0019g03650
VIT_04s0023g01170
VIT_17s0000g09080
VIT_18s0001g04920
VIT_01s0011g00790
VIT_19s0015g01560
VIT_14s0068g00700
VIT_09s0002g05090
VIT_19s0014g01900
VIT_17s0000g05160
VIT_19s0014g03210
VIT_01s0011g06240
VIT_16s0098g01720
VIT_13s0067g02940
VIT_18s0001g01830
VIT_01s0010g03490
VIT_14s0068g01070
VIT_18s0001g07780
VIT_05s0029g00260
VIT_02s0025g02880
VIT_18s0001g06430
VIT_04s0069g00760
VIT_13s0019g01090
VIT_07s0005g03540
VIT_12s0028g03610
VIT_08s0007g08680
VIT_18s0001g04140
VIT_18s0001g10460
VIT_13s0139g00140
VIT_14s0068g02030
VIT_05s0020g04480
VIT_08s0040g02880
VIT_17s0000g06610
VIT_07s0005g02160
VIT_14s0066g00640
VIT_17s0000g03130
VIT_11s0037g00010
VIT_00s0194g00340
VIT_00s0404g00050
VIT_10s0116g00180
VIT_05s0049g01760
VIT_18s0001g11730
VIT_18s0001g00490
VIT_00s0199g00110
VIT_14s0030g00410
VIT_18s0001g13460
VIT_07s0005g00750
VIT_04s0044g01510
VIT_07s0104g01430
VIT_03s0063g00800
VIT_12s0034g00080
VIT_04s0008g05220
VIT_17s0000g08920
VIT_10s0003g05420
VIT_01s0011g02910
VIT_08s0040g02350
VIT_07s0031g01350
VIT_02s0025g04590
VIT_00s0246g00200
VIT_05s0020g04730
VIT_18s0075g00520
VIT_16s0022g02110
VIT_02s0025g00030
VIT_06s0004g00880
VIT_05s0020g01630
VIT_10s0003g04480
VIT_07s0130g00080
VIT_11s0037g00840
VIT_13s0019g04140
VIT_15s0048g01400
VIT_02s0025g00690
VIT_14s0060g00280
VIT_10s0003g03280
VIT_19s0014g02870
VIT_07s0005g01410
VIT_08s0007g00740
VIT_10s0003g03130
VIT_19s0015g00390
VIT_17s0053g00360
VIT_14s0060g01880
VIT_19s0085g00820
VIT_06s0004g05460
VIT_01s0026g01400
VIT_11s0016g00290
VIT_00s0274g00080
VIT_00s0394g00010
VIT_00s0317g00060
VIT_14s0006g02900
VIT_19s0014g03950
VIT_03s0038g02940
VIT_09s0002g00550
VIT_01s0026g02170
VIT_05s0062g00610
VIT_19s0090g00690
VIT_13s0019g04920
VIT_16s0050g00620
VIT_16s0050g02660
VIT_11s0016g05520
VIT_18s0001g03710
VIT_00s0207g00260
VIT_00s0265g00170
VIT_00s0187g00160
VIT_01s0011g03560
VIT_13s0067g03560
VIT_08s0007g07160
VIT_13s0064g00140
VIT_06s0080g00350
VIT_16s0039g00390
VIT_09s0002g02300
VIT_11s0016g04720
VIT_10s0597g00030
VIT_03s0038g04450
VIT_17s0000g07850
VIT_13s0156g00250
VIT_14s0006g01020
VIT_04s0023g00140
VIT_12s0057g00960
VIT_11s0016g05890
VIT_17s0000g10100
VIT_08s0007g08380
VIT_13s0067g00140
VIT_18s0122g00220
VIT_12s0028g02370
VIT_07s0031g00240
VIT_07s0104g00310
VIT_00s1194g00020
VIT_00s0211g00050
VIT_08s0007g05540
VIT_03s0063g02240
VIT_04s0023g02430
VIT_03s0091g00240
VIT_00s0533g00020
VIT_08s0040g00120
VIT_12s0028g03130
VIT_07s0104g00570
VIT_13s0019g02220
VIT_01s0010g00330
VIT_14s0068g00510
VIT_07s0005g00110
VIT_07s0104g00850
VIT_17s0000g04130
VIT_06s0004g08170
VIT_06s0004g00810
VIT_12s0028g00440
VIT_08s0040g03320
VIT_18s0001g01660
VIT_13s0019g01750
VIT_14s0083g00800
VIT_17s0000g04790
VIT_04s0069g01020
VIT_04s0044g01230
VIT_17s0000g04860
VIT_14s0060g01710
VIT_18s0001g08710
VIT_00s0216g00030
VIT_12s0057g00570
VIT_11s0016g01720
VIT_02s0025g03940
VIT_18s0001g10690
VIT_14s0030g01970
VIT_18s0001g12180
VIT_17s0053g00750
VIT_14s0066g00560
VIT_11s0037g00190
VIT_14s0030g00620
VIT_03s0038g00690
VIT_02s0154g00500
VIT_02s0025g04410
VIT_10s0003g05380
VIT_18s0001g02370
VIT_00s0194g00140
VIT_07s0104g00550
VIT_13s0067g03760
VIT_02s0087g00570
VIT_06s0004g00430
VIT_05s0020g00750
VIT_14s0036g01520
VIT_06s0004g06870
VIT_19s0015g01090
VIT_06s0004g03310
VIT_18s0072g00860
VIT_01s0011g04750
VIT_18s0001g15670
VIT_16s0022g02320
VIT_19s0014g04660
VIT_05s0051g00640
VIT_19s0090g00020
VIT_12s0059g01660
VIT_03s0038g02450
VIT_05s0020g01400
VIT_01s0010g01680
VIT_14s0036g00690
VIT_18s0089g00340
VIT_09s0002g03360
VIT_09s0002g05200
VIT_13s0019g03280
VIT_11s0052g00120
VIT_01s0026g00960
VIT_01s0011g05480
VIT_13s0019g04480
VIT_07s0151g00090
VIT_09s0002g00180
VIT_11s0016g03820
VIT_05s0020g03130
VIT_09s0002g03980
VIT_01s0011g00500
VIT_08s0007g07700
VIT_19s0090g01080
VIT_04s0008g03950
VIT_11s0052g01650
VIT_08s0007g04170
VIT_01s0026g01610
VIT_16s0050g00780
VIT_00s0313g00040
VIT_06s0004g01420
VIT_02s0025g04710
VIT_19s0090g00560
VIT_19s0014g00570
VIT_17s0000g01850
VIT_15s0046g00950
VIT_08s0007g06150
VIT_15s0021g02690
VIT_15s0046g03600
VIT_18s0001g01460
VIT_13s0064g00840
VIT_11s0016g02060
VIT_16s0050g02430
VIT_14s0068g01950
VIT_08s0007g01330
VIT_09s0002g02110
VIT_05s0049g01550
VIT_01s0026g00570
VIT_12s0034g01870
VIT_18s0041g02080
VIT_08s0007g07280
VIT_13s0064g00260
VIT_18s0117g00360
VIT_03s0038g03440
VIT_12s0028g01220
VIT_02s0012g01850
VIT_09s0002g03640
VIT_03s0063g00670
VIT_11s0016g04570
VIT_17s0000g06220
VIT_14s0108g00150
VIT_11s0103g00210
VIT_15s0046g01120
VIT_09s0002g06290
VIT_08s0040g00680
VIT_14s0068g00230
VIT_08s0105g00220
VIT_04s0023g01660
VIT_02s0025g02150
VIT_15s0048g02410
VIT_07s0197g00060
VIT_08s0040g01480
VIT_00s0282g00020
VIT_02s0025g03680
VIT_13s0067g01000
VIT_19s0027g01680
VIT_14s0171g00370
VIT_18s0001g02170
VIT_12s0028g03810
VIT_02s0025g02550
VIT_00s0335g00090
VIT_17s0000g08510
VIT_15s0048g01290
VIT_07s0031g00780
VIT_00s0184g00050
VIT_01s0150g00200
VIT_14s0068g01540
VIT_08s0007g08050
VIT_13s0084g00670
VIT_07s0005g00300
VIT_07s0031g02550
VIT_08s0007g03260
VIT_00s1274g00010
VIT_18s0001g12840
VIT_00s0324g00040
VIT_18s0001g09140
VIT_06s0004g03150
VIT_15s0048g01870
VIT_09s0002g06030
VIT_06s0004g08450
VIT_12s0059g01460
VIT_02s0033g00290
VIT_00s0878g00020
VIT_14s0108g00970
VIT_07s0031g02200
VIT_06s0004g04560
VIT_19s0014g02390
VIT_07s0104g01830
VIT_10s0116g00920
VIT_02s0025g02970
VIT_07s0104g00120
VIT_16s0050g01250
VIT_14s0030g01340
VIT_03s0017g02330
VIT_06s0004g03480
VIT_18s0001g10550
VIT_11s0016g00640
VIT_02s0025g01440
VIT_11s0206g00110
VIT_12s0178g00200
VIT_16s0022g00310
VIT_14s0066g00150
VIT_14s0108g01360
VIT_14s0060g01100
VIT_05s0077g01920
VIT_05s0094g01460
VIT_10s0116g00210
VIT_05s0020g01880
VIT_08s0007g00190
VIT_06s0004g00940
VIT_05s0020g03030
VIT_14s0030g01830
VIT_18s0001g12020
VIT_08s0058g00370
VIT_13s0073g00650
VIT_19s0015g00930
VIT_14s0128g00320
VIT_16s0115g00110
VIT_18s0001g13770
VIT_13s0067g02600
VIT_11s0016g05120
VIT_06s0009g00440
VIT_06s0004g07660
VIT_13s0019g05380
VIT_18s0122g01140
VIT_18s0001g14460
VIT_00s0207g00080
VIT_19s0015g01680
VIT_14s0006g00100
VIT_18s0001g14790
VIT_08s0007g04750
VIT_08s0007g02340
VIT_15s0046g02020
VIT_09s0002g02750
VIT_08s0007g00270
VIT_07s0130g00130
VIT_13s0067g03260
VIT_04s0023g00730
VIT_11s0065g00370
VIT_14s0036g00240
VIT_09s0096g00090
VIT_09s0002g04360
VIT_01s0026g01130
VIT_19s0014g02980
VIT_16s0013g02120
VIT_04s0008g06770
VIT_12s0057g01330
VIT_01s0011g05830
VIT_07s0095g00710
VIT_16s0039g00530
VIT_11s0052g00080
VIT_15s0048g02650
VIT_12s0057g01480
VIT_16s0100g00350
VIT_01s0011g00710
VIT_04s0008g02100
VIT_13s0067g01640
VIT_00s0510g00010
VIT_11s0016g03980
VIT_15s0021g01540
VIT_18s0041g01360
VIT_17s0000g08750
VIT_04s0008g03850
VIT_13s0084g00070
VIT_17s0000g05250
VIT_08s0007g09000
VIT_19s0014g03160
VIT_11s0118g00470
VIT_10s0003g02800
VIT_19s0014g03290
VIT_07s0005g02440
VIT_00s0125g00280
VIT_03s0063g00050
VIT_04s0023g02340
VIT_08s0007g04020
VIT_14s0060g02200
VIT_13s0064g00650
VIT_08s0007g08840
VIT_15s0046g01230
VIT_19s0014g01470
VIT_11s0052g00860
VIT_03s0088g00220
VIT_15s0046g03030
VIT_16s0050g02570
VIT_07s0151g00610
VIT_11s0103g00530
VIT_04s0023g02830
VIT_09s0002g08070
VIT_06s0009g01570
VIT_04s0023g03120
VIT_07s0104g01250
VIT_07s0031g02950
VIT_16s0098g01820
VIT_17s0000g00990
VIT_18s0001g05420
VIT_14s0108g01160
VIT_17s0000g07340
VIT_08s0007g07090
VIT_10s0042g01140
VIT_03s0063g00730
VIT_14s0030g00320
VIT_17s0000g02260
VIT_06s0009g02810
VIT_09s0002g04000
VIT_05s0049g00410
VIT_14s0030g00490
VIT_12s0028g02640
VIT_15s0021g01060
VIT_07s0031g00080
VIT_14s0108g00340
VIT_11s0037g01370
VIT_00s0179g00100
VIT_04s0008g01100
VIT_07s0141g00140
VIT_06s0004g00800
VIT_14s0030g02230
VIT_02s0033g01190
VIT_18s0001g08910
VIT_07s0031g00620
VIT_03s0017g01420
VIT_18s0001g07130
VIT_12s0059g00670
VIT_18s0001g13360
VIT_05s0020g04080
VIT_07s0129g00250
VIT_05s0020g01140
VIT_01s0150g00430
VIT_01s0137g00820
VIT_04s0210g00220
VIT_15s0048g00280
VIT_16s0050g01590
VIT_17s0000g04550
VIT_14s0060g01490
VIT_15s0048g00750
VIT_14s0068g00970
VIT_01s0026g01480
VIT_19s0027g00440
VIT_19s0014g02210
VIT_15s0046g00290
VIT_08s0056g00140
VIT_18s0166g00130
VIT_00s0361g00080
VIT_15s0046g01340
VIT_01s0026g02680
VIT_11s0016g01830
VIT_10s0003g01110
VIT_06s0004g04730
VIT_08s0040g02470
VIT_19s0015g01940
VIT_00s0386g00040
VIT_07s0151g00440
VIT_19s0014g00100
VIT_03s0038g00450
VIT_08s0007g00840
VIT_11s0016g01300
VIT_05s0020g03200
VIT_05s0062g01120
VIT_16s0013g02100
VIT_00s1306g00020
VIT_13s0064g00410
VIT_06s0061g01290
VIT_05s0094g01160
VIT_08s0007g00510
VIT_06s0004g04240
VIT_13s0019g01830
VIT_11s0016g02760
VIT_16s0039g00310
VIT_01s0010g02210
VIT_03s0038g04360
VIT_01s0011g02470
VIT_07s0005g03330
VIT_12s0059g00880
VIT_16s0050g02000
VIT_11s0016g03410
VIT_19s0015g01160
VIT_18s0122g00110
VIT_18s0001g14610
VIT_11s0016g00820
VIT_03s0038g03830
VIT_19s0014g05220
VIT_04s0023g00670
VIT_12s0035g00970
VIT_07s0005g01910
VIT_08s0007g05010
VIT_08s0007g00020
VIT_14s0081g00600
VIT_05s0102g01210
VIT_01s0011g00030
VIT_09s0002g00920
VIT_15s0021g00530
VIT_08s0040g00780
VIT_13s0067g00720
VIT_06s0009g02120
VIT_09s0002g00430
VIT_07s0005g06640
VIT_11s0016g05460
VIT_01s0010g01730
VIT_01s0011g00690
VIT_13s0019g02110
VIT_10s0042g00950
VIT_08s0007g08560
VIT_17s0000g05040
VIT_11s0052g00540
VIT_13s0067g02860
VIT_05s0029g00340
VIT_16s0098g01570
VIT_15s0045g00500
VIT_07s0191g00140
VIT_01s0010g00950
VIT_14s0066g02630
VIT_08s0007g07320
VIT_01s0010g03600
VIT_05s0124g00390
VIT_00s0477g00030
VIT_00s2871g00010
VIT_01s0127g00420
VIT_15s0046g00240
VIT_00s0475g00030
VIT_03s0180g00040
VIT_07s0005g00880
VIT_13s0019g04720
VIT_18s0001g08240
VIT_12s0057g00640
VIT_00s0454g00030
VIT_18s0001g08790
VIT_11s0016g02400
VIT_04s0044g00890
VIT_10s0042g00170
VIT_08s0040g02670
VIT_17s0000g06710
VIT_03s0088g00410
VIT_07s0005g02480
VIT_11s0037g00110
VIT_01s0244g00110
VIT_12s0028g03930
VIT_15s0107g00270
VIT_19s0027g00130
VIT_06s0004g04280
VIT_18s0001g13500
VIT_02s0012g02030
VIT_09s0018g01190
VIT_04s0044g01410
VIT_03s0038g00610
VIT_14s0066g01650
VIT_05s0062g01320
VIT_08s0058g00700
VIT_05s0077g00510
VIT_00s0338g00020
VIT_13s0074g00730
VIT_11s0149g00120
VIT_08s0040g00440
VIT_02s0154g00320
VIT_09s0018g01550
VIT_03s0017g00980
VIT_16s0022g02010
VIT_07s0141g00610
VIT_14s0171g00280
VIT_19s0015g01760
VIT_11s0037g00920
VIT_18s0001g13080
VIT_13s0047g00310
VIT_01s0127g00500
VIT_18s0001g14360
VIT_06s0004g03390
VIT_07s0141g01030
VIT_10s0003g03070
VIT_07s0031g02620
VIT_04s0008g03660
VIT_13s0019g03200
VIT_13s0047g01190
VIT_10s0003g02670
VIT_16s0039g00900
VIT_16s0022g00080
VIT_00s0984g00010
VIT_14s0006g03150
VIT_11s0016g00770
VIT_04s0008g05620
VIT_10s0116g00500
VIT_19s0014g03660
VIT_02s0012g00540
VIT_10s0003g01320
VIT_01s0026g02340
VIT_14s0036g00970
VIT_16s0050g00700
VIT_06s0004g01130
VIT_01s0146g00260
VIT_02s0012g00090
VIT_14s0128g00290
VIT_01s0026g01660
VIT_00s0657g00010
VIT_05s0020g04190
VIT_01s0011g06320
VIT_15s0046g00480
VIT_14s0128g00740
VIT_13s0064g00590
VIT_03s0063g01560
VIT_01s0010g03370
VIT_12s0028g01550
VIT_08s0007g07200
VIT_06s0080g00410
VIT_13s0019g00240
VIT_01s0026g00640
VIT_00s1291g00020
VIT_00s0802g00010
VIT_04s0008g04020
VIT_08s0007g01980
VIT_03s0038g03110
VIT_17s0000g03270
VIT_01s0011g04410
VIT_13s0156g00350
VIT_11s0016g03590
VIT_12s0142g00010
VIT_04s0023g03510
VIT_08s0007g07970
VIT_05s0094g00860
VIT_04s0023g01910
VIT_12s0035g01250
VIT_16s0039g01650
VIT_18s0001g05850
VIT_13s0067g00020
VIT_18s0122g00300
VIT_13s0019g04230
VIT_04s0023g00350
VIT_14s0006g02490
VIT_14s0006g02720
VIT_08s0040g00600
VIT_04s0023g01000
VIT_08s0007g08370
VIT_02s0025g03600
VIT_12s0028g02140
VIT_07s0031g01700
VIT_05s0049g00100
VIT_13s0019g02300
VIT_14s0068g00410
VIT_19s0014g03500
VIT_01s0010g00560
VIT_00s0189g00050
VIT_07s0005g04600
VIT_00s0324g00110
VIT_17s0000g00460
VIT_07s0104g00410
VIT_18s0001g05030
VIT_17s0000g08330
VIT_11s0118g00760
VIT_15s0045g00310
VIT_14s0219g00150
VIT_17s0000g00280
VIT_06s0004g04470
VIT_00s0291g00090
VIT_15s0046g01530
VIT_02s0025g01990
VIT_02s0012g01240
VIT_00s0199g00080
VIT_12s0035g00640
VIT_00s0531g00030
VIT_14s0030g01260
VIT_12s0134g00420
VIT_17s0000g09850
VIT_11s0037g00300
VIT_03s0097g00620
VIT_14s0171g00130
VIT_14s0108g00450
VIT_01s0011g02130
VIT_08s0058g00510
VIT_19s0085g00740
VIT_03s0038g00790
VIT_00s0958g00020
VIT_02s0025g01170
VIT_06s0061g00860
VIT_07s0031g00130
VIT_00s0233g00050
VIT_05s0020g00380
VIT_02s0033g01350
VIT_05s0077g01450
VIT_06s0004g00570
VIT_10s0003g03910
VIT_05s0020g01380
VIT_04s0008g01690
VIT_12s0059g00960
VIT_13s0047g00120
VIT_06s0004g03210
VIT_18s0072g00940
VIT_16s0022g02200
VIT_07s0141g00800
VIT_14s0083g00260
VIT_14s0006g00180
VIT_19s0014g02900
VIT_02s0109g00260
VIT_01s0026g00840
VIT_18s0122g00670
VIT_11s0016g03900
VIT_05s0020g03670
VIT_08s0007g01500
VIT_07s0151g00930
VIT_03s0063g01690
VIT_10s0003g02730
VIT_04s0008g02180
VIT_14s0060g01460
VIT_07s0005g01170
VIT_08s0032g01080
VIT_05s0102g01160
VIT_00s0125g00200
VIT_06s0061g00410
VIT_14s0060g02280
VIT_12s0034g02200
VIT_10s0003g01280
VIT_13s0101g00520
VIT_12s0055g00360
VIT_04s0008g06250
VIT_03s0038g00960
VIT_16s0022g00510
VIT_15s0046g03520
VIT_00s2349g00010
VIT_01s0011g02360
VIT_07s0129g00480
VIT_08s0007g06360
VIT_19s0014g00290
VIT_11s0016g05410
VIT_11s0118g00210
VIT_01s0010g02180
VIT_00s0264g00100
VIT_13s0064g00380
VIT_06s0080g00590
VIT_08s0007g02740
VIT_15s0046g02690
VIT_15s0048g00940
VIT_17s0000g00910
VIT_13s0064g00030
VIT_09s0002g07060
VIT_00s0211g00130
VIT_05s0049g00760
VIT_12s0028g01070
VIT_12s0142g00190
VIT_09s0002g04080
VIT_18s0122g00530
VIT_05s0020g03890
VIT_04s0044g00130
VIT_11s0103g00310
VIT_12s0142g00220
VIT_06s0004g05940
VIT_17s0000g03750
VIT_08s0032g01180
VIT_04s0023g01700
VIT_15s0021g01350
VIT_13s0067g01120
VIT_08s0032g01230
VIT_12s0028g03910
VIT_15s0046g01970
VIT_18s0001g08010
VIT_02s0033g01110
VIT_00s0181g00230
VIT_15s0048g01150
VIT_05s0077g01290
VIT_17s0000g02400
VIT_17s0000g05750
VIT_04s0008g00630
VIT_03s0091g00660
VIT_18s0001g09060
VIT_07s0104g01150
VIT_12s0134g00240
VIT_16s0098g01080
VIT_01s0010g00240
VIT_18s0001g08080
VIT_00s1916g00010
VIT_18s0075g00340
VIT_00s0299g00060
VIT_02s0033g00390
VIT_03s0091g01130
VIT_08s0032g00910
VIT_07s0005g03040
VIT_02s0025g02830
VIT_16s0050g01510
VIT_05s0077g00910
VIT_11s0016g00120
VIT_03s0091g01060
VIT_00s0203g00200
VIT_15s0046g01470
VIT_06s0061g01350
VIT_06s0004g05790
VIT_14s0108g01200
VIT_02s0087g00160
VIT_06s0004g05240
VIT_10s0116g01820
VIT_05s0062g01430
VIT_18s0001g10760
VIT_06s0004g01540
VIT_11s0016g01380
VIT_19s0015g02280
VIT_18s0001g12690
VIT_08s0040g00970
VIT_05s0020g02880
VIT_07s0031g01960
VIT_08s0058g00490
VIT_00s1338g00020
VIT_06s0004g04110
VIT_14s0066g01090
VIT_09s0002g06460
VIT_00s0399g00020
VIT_04s0008g01220
VIT_13s0067g02160
VIT_18s0001g13120
VIT_06s0004g01890
VIT_18s0001g02570
VIT_19s0015g01250
VIT_06s0009g00270
VIT_13s0047g00620
VIT_00s0194g00030
VIT_01s0011g03690
VIT_18s0001g14690
VIT_08s0007g02260
VIT_10s0003g05720
VIT_16s0013g00610
VIT_07s0129g00970
VIT_00s0524g00010
VIT_15s0048g03000
VIT_02s0087g00950
VIT_18s0001g07290
VIT_09s0002g02560
VIT_19s0015g02500
VIT_01s0026g00140
VIT_14s0060g01510
VIT_09s0002g04240
VIT_00s0341g00040
VIT_13s0019g04640
VIT_19s0176g00140
VIT_13s0019g03910
VIT_19s0085g00890
VIT_19s0093g00580
VIT_06s0004g02970
VIT_00s0616g00010
VIT_02s0025g00310
VIT_05s0051g00730
VIT_06s0009g02970
VIT_01s0011g04370
VIT_08s0007g03600
VIT_14s0060g00270
VIT_14s0081g00680
VIT_11s0065g01100
VIT_01s0011g00610
VIT_06s0009g00960
VIT_11s0052g00630
VIT_01s0011g05390
VIT_13s0067g01450
VIT_05s0102g00220
VIT_13s0175g00100
VIT_07s0005g01330
VIT_17s0000g05510
VIT_17s0000g08140
VIT_08s0007g07630
VIT_19s0090g01790
VIT_15s0021g01880
VIT_13s0084g00240
VIT_18s0041g00550
VIT_10s0003g00520
VIT_18s0001g06060
VIT_13s0019g02730
VIT_13s0064g01480
VIT_14s0068g00840
VIT_18s0001g01590
VIT_08s0056g00030
VIT_11s0118g00390
VIT_04s0023g02150
VIT_19s0014g01530
VIT_06s0009g01180
VIT_17s0000g00030
VIT_19s0090g00940
VIT_05s0094g00080
VIT_03s0180g00130
VIT_00s0259g00110
VIT_16s0050g02320
VIT_11s0016g05620
VIT_12s0028g01790
VIT_09s0002g02600
VIT_04s0044g01140
VIT_05s0077g02020
VIT_14s0108g01040
VIT_17s0000g07260
VIT_03s0063g01100
VIT_04s0044g01490
VIT_13s0158g00420
VIT_17s0000g02300
VIT_12s0057g01000
VIT_05s0049g00510
VIT_17s0000g07880
VIT_04s0044g00360
VIT_04s0008g01020
VIT_17s0000g05650
VIT_17s0000g09370
VIT_14s0068g00300
VIT_10s0003g04030
VIT_11s0037g00430
VIT_13s0067g01710
VIT_15s0048g01050
VIT_07s0031g00540
VIT_18s0001g02000
VIT_16s0098g01320
VIT_02s0025g03220
VIT_18s0001g13000
VIT_04s0008g00770
VIT_07s0130g00270
VIT_03s0132g00150
VIT_14s0030g01050
VIT_14s0066g02370
VIT_07s0005g00270
VIT_05s0020g01770
VIT_00s0285g00050
VIT_17s0000g04210
VIT_14s0060g00420
VIT_15s0046g01840
VIT_02s0025g00550
VIT_14s0083g00630
VIT_02s0025g00880
VIT_17s0000g00770
VIT_19s0014g02080
VIT_17s0000g07740
VIT_06s0004g02190
VIT_16s0100g00700
VIT_00s0322g00020
VIT_18s0089g01020
VIT_14s0060g01030
VIT_06s0009g00850
VIT_05s0020g02450
VIT_01s0146g00150
VIT_18s0001g00090
VIT_03s0038g00880
VIT_12s0035g00330
VIT_14s0066g01110
VIT_05s0094g01590
VIT_00s0375g00010
VIT_00s0207g00180
VIT_02s0025g00080
VIT_05s0020g04110
VIT_11s0016g01020
VIT_05s0020g03320
VIT_10s0003g00050
VIT_10s0003g04990
VIT_06s0004g00260
VIT_06s0061g01020
VIT_11s0016g02640
VIT_09s0002g04830
VIT_14s0060g00850
VIT_07s0005g04940
VIT_00s0174g00330
VIT_01s0011g02730
VIT_06s0004g00480
VIT_11s0065g00170
VIT_06s0004g06880
VIT_11s0016g03510
VIT_19s0015g01040
VIT_01s0026g01910
VIT_17s0000g10060
VIT_14s0083g00170
VIT_01s0011g03060
VIT_18s0001g14080
VIT_13s0067g03060
VIT_03s0038g02240
VIT_00s0642g00010
VIT_12s0057g01240
VIT_14s0081g00720
VIT_19s0014g00830
VIT_07s0205g00030
VIT_04s0008g05850
VIT_09s0002g00840
VIT_11s0016g05910
VIT_00s0525g00030
VIT_01s0011g04230
VIT_17s0000g02140
VIT_17s0000g09170
VIT_00s0587g00040
VIT_04s0008g04720
VIT_13s0019g02380
VIT_04s0023g03820
VIT_02s0025g04720
VIT_11s0016g05000
VIT_19s0014g01870
VIT_15s0021g01430
VIT_02s0012g00660
VIT_00s0125g00190
VIT_05s0049g01850
VIT_14s0066g02170
VIT_18s0001g01940
VIT_08s0007g07400
VIT_14s0068g01360
VIT_08s0056g01150
VIT_01s0127g00740
VIT_15s0046g00360
VIT_12s0034g01240
VIT_04s0008g01660
VIT_08s0007g00110
VIT_13s0064g00890
VIT_17s0000g01550
VIT_13s0156g00480
VIT_14s0060g02370
VIT_11s0016g04830
VIT_18s0001g04700
VIT_14s0068g01980
VIT_13s0019g00520
VIT_05s0049g00890
VIT_00s0615g00020
VIT_01s0011g03590
VIT_13s0139g00250
VIT_06s0080g01220
VIT_01s0244g00010
VIT_11s0103g00400
VIT_18s0001g11130
VIT_04s0023g03010
VIT_14s0030g00250
VIT_08s0040g02520
VIT_05s0049g01070
VIT_04s0044g01750
VIT_18s0117g00390
VIT_08s0040g01290
VIT_03s0063g02560
VIT_18s0001g00700
VIT_09s0054g01090
VIT_18s0001g02700
VIT_06s0061g01440
VIT_14s0066g01460
VIT_16s0098g01250
VIT_05s0049g00300
VIT_08s0040g00520
VIT_10s0003g05590
VIT_02s0025g03520
VIT_07s0141g00550
VIT_18s0001g12560
VIT_18s0001g11910
VIT_08s0040g03070
VIT_08s0040g02380
VIT_09s0002g02930
VIT_13s0320g00070
VIT_16s0098g01170
VIT_16s0050g01860
VIT_18s0001g13210
VIT_14s0083g00400
VIT_12s0059g00250
VIT_02s0025g01270
VIT_07s0191g00230
VIT_01s0011g05290
VIT_10s0523g00030
VIT_08s0007g04520
VIT_01s0026g01240
VIT_06s0004g02520
VIT_16s0100g00570
VIT_06s0004g05550
VIT_02s0025g01490
VIT_01s0026g01790
VIT_12s0059g01120
VIT_03s0038g01930
VIT_19s0014g02320
VIT_16s0039g00820
VIT_04s0008g02670
VIT_01s0127g00470
VIT_05s0020g02790
VIT_00s0317g00110
VIT_19s0014g03740
VIT_02s0012g00460
VIT_14s0060g01200
VIT_03s0038g02830
VIT_06s0004g04600
VIT_01s0026g02260
VIT_06s0004g00380
VIT_14s0128g00390
VIT_11s0016g05320
VIT_01s0011g01990
VIT_05s0020g01850
VIT_16s0039g02530
VIT_04s0069g00270
VIT_19s0014g00210
VIT_05s0020g04440
VIT_07s0104g00730
VIT_14s0066g01700
VIT_08s0007g03890
VIT_05s0077g02270
VIT_19s0090g01460
VIT_12s0034g02380
VIT_07s0129g00400
VIT_05s0029g01070
VIT_14s0128g00020
VIT_15s0021g02480
VIT_06s0009g02550
VIT_12s0028g01340
VIT_06s0004g07560
VIT_11s0118g00830
VIT_09s0002g02090
VIT_01s0010g02100
VIT_03s0038g04290
VIT_08s0032g00670
VIT_13s0156g00010
VIT_10s0003g02760
VIT_02s0154g00060
VIT_13s0067g02500
VIT_18s0072g01160
VIT_06s0009g00340
VIT_01s0011g03450
VIT_10s0003g00500
VIT_04s0023g00780
VIT_11s0037g01400
VIT_12s0035g01350
VIT_08s0040g03150
VIT_13s0019g04370
VIT_09s0002g05600
VIT_01s0010g02810
VIT_01s0011g05880
VIT_11s0052g01550
VIT_07s0031g00330
VIT_12s0057g01450
VIT_17s0000g05860
VIT_14s0006g02600
VIT_08s0040g00720
VIT_08s0105g00380
VIT_05s0077g01210
VIT_13s0067g00830
VIT_06s0009g02230
VIT_00s0181g00100
VIT_15s0021g00990
VIT_00s0551g00020
VIT_14s0068g00750
VIT_19s0014g01930
VIT_08s0007g02910
VIT_01s0011g01760
VIT_03s0017g01930
VIT_16s0098g01770
VIT_17s0000g00500
VIT_00s0260g00080
VIT_17s0000g08070
VIT_12s0028g00570
VIT_18s0001g05660
VIT_13s0019g01040
VIT_01s0010g03770
VIT_07s0005g03510
VIT_17s0000g03850
VIT_08s0056g00180
VIT_00s0340g00060
VIT_06s0004g02720
VIT_07s0104g00420
VIT_14s0108g01280
VIT_18s0001g10450
VIT_06s0004g02090
VIT_18s0001g12340
VIT_08s0032g00330
VIT_14s0108g01420
VIT_11s0037g00020
VIT_05s0020g02800
VIT_05s0062g00520
VIT_08s0058g00410
VIT_00s0245g00050
VIT_18s0001g13430
VIT_12s0028g02540
VIT_03s0017g01210
VIT_07s0104g01460
VIT_04s0008g00860
VIT_17s0000g08910
VIT_00s0174g00140
VIT_13s0073g00170
VIT_10s0003g01640
VIT_00s0581g00010
VIT_08s0040g03220
VIT_16s0022g02120
VIT_04s0008g01400
VIT_14s0083g00300
VIT_06s0009g03260
VIT_01s0011g03610
VIT_01s0011g04040
VIT_05s0020g01640
VIT_04s0008g06830
VIT_19s0093g00500
VIT_19s0014g04790
VIT_02s0025g00390
VIT_19s0085g00360
VIT_11s0037g00810
VIT_11s0065g00850
VIT_06s0004g06100
VIT_19s0177g00220
VIT_09s0096g00110
VIT_19s0015g00690
VIT_13s0019g03330
VIT_08s0040g01560
VIT_07s0005g01440
VIT_01s0011g05310
VIT_18s0041g01280
VIT_01s0137g00560
VIT_19s0090g01240
VIT_15s0045g01310
VIT_11s0078g00440
VIT_04s0008g07000
VIT_01s0026g01450
VIT_01s0127g00130
VIT_13s0067g01230
VIT_19s0014g03460
VIT_06s0061g00680
VIT_00s1364g00010
VIT_04s0008g01870
VIT_12s0059g02290
VIT_13s0019g04950
VIT_04s0008g06060
VIT_00s1506g00010
VIT_00s0229g00140
VIT_15s0021g02720
VIT_09s0018g00250
VIT_16s0050g02630
VIT_11s0016g05510
VIT_10s0071g00320
VIT_13s0019g01200
VIT_11s0118g00310
VIT_11s0016g02150
VIT_12s0059g00270
VIT_00s0207g00210
VIT_11s0016g03200
VIT_16s0039g02700
VIT_17s0000g01920
VIT_03s0038g03200
VIT_01s0011g03550
VIT_06s0009g02450
VIT_08s0007g07110
VIT_13s0064g00170
VIT_12s0035g00720
VIT_15s0046g02420
VIT_09s0002g02680
VIT_01s0026g00260
VIT_03s0038g04460
VIT_11s0016g04260
VIT_08s0056g00510
VIT_17s0000g07800
VIT_03s0038g02150
VIT_01s0011g04520
VIT_13s0156g00220
VIT_12s0035g01090
VIT_00s1194g00010
VIT_17s0000g03650
VIT_11s0037g01230
VIT_12s0057g01080
VIT_08s0040g01640
VIT_13s0067g00110
VIT_01s0011g02850
VIT_02s0025g02640
VIT_13s0084g00420
VIT_17s0000g06860
VIT_00s0211g00060
VIT_08s0007g05530
VIT_03s0063g02290
VIT_06s0004g07930
VIT_13s0084g00160
VIT_18s0001g09300
VIT_07s0005g05640
VIT_04s0210g00140
VIT_12s0028g03160
VIT_07s0129g00030
VIT_15s0048g00360
VIT_00s0226g00040
VIT_07s0005g03490
VIT_17s0000g04160
VIT_07s0005g03720
VIT_06s0004g06340
VIT_07s0005g02630
VIT_06s0004g03640
VIT_16s0098g00410
VIT_18s0001g10390
VIT_00s0698g00010
VIT_05s0062g00220
VIT_00s0203g00120
VIT_02s0025g01600
VIT_00s0841g00020
VIT_09s0018g01780
VIT_04s0044g01260
VIT_11s0016g01750
VIT_18s0117g00150
VIT_02s0025g03930
VIT_06s0004g04870
VIT_09s0054g01830
VIT_09s0002g01760
VIT_01s0011g04680
VIT_00s0813g00010
VIT_06s0004g04250
VIT_14s0066g01190
VIT_05s0094g01510
VIT_05s0077g00030
VIT_06s0004g01750
VIT_06s0004g00400
VIT_08s0040g03310
VIT_08s0007g00520
VIT_03s0038g00370
VIT_18s0072g00160
VIT_01s0011g02040
VIT_16s0039g01520
VIT_18s0001g14550
VIT_16s0022g01640
VIT_06s0004g03980
VIT_05s0020g00720
VIT_00s0868g00020
VIT_09s0002g02440
VIT_11s0016g04060
VIT_19s0015g00710
VIT_06s0004g03320
VIT_00s2574g00010
VIT_02s0025g00210
VIT_12s0059g00540
VIT_01s0026g01080
VIT_12s0059g01630
VIT_07s0005g06720
VIT_03s0038g02420
VIT_19s0014g02610
VIT_16s0039g00730
VIT_15s0046g02910
VIT_04s0008g06640
VIT_08s0007g08010
VIT_05s0020g02650
VIT_08s0007g08110
VIT_04s0008g03030
VIT_16s0050g01990
VIT_09s0002g05250
VIT_09s0018g02080
VIT_13s0047g01140
VIT_15s0048g02140
VIT_02s0025g01160
VIT_09s0002g00150
VIT_09s0070g00060
VIT_11s0016g03870
VIT_16s0039g01060
VIT_17s0000g05410
VIT_14s0006g02230
VIT_01s0011g00550
VIT_17s0000g08620
VIT_01s0011g01680
VIT_06s0080g00920
VIT_07s0005g01180
VIT_05s0029g00060
VIT_03s0091g00700
VIT_13s0084g00360
VIT_06s0004g04520
VIT_01s0011g00880
VIT_19s0014g00500
VIT_04s0008g05520
VIT_07s0191g00050
VIT_10s0003g00390
VIT_16s0050g00800
VIT_00s0313g00070
VIT_04s0023g02050
VIT_07s0129g00310
VIT_16s0039g02000
VIT_04s0069g00960
VIT_06s0061g01340
VIT_08s0056g01000
VIT_06s0009g01460
VIT_18s0157g00210
VIT_18s0001g01490
VIT_02s0012g01130
VIT_18s0001g09360
VIT_18s0072g00440
VIT_10s0092g00240
VIT_01s0026g00540
VIT_11s0016g03010
VIT_04s0044g01060
VIT_00s0264g00030
VIT_03s0063g01020
VIT_17s0000g06270
VIT_01s0127g00850
VIT_14s0108g01670
VIT_11s0016g04540
VIT_08s0105g00490
VIT_14s0006g01240
VIT_17s0000g05990
VIT_00s0203g00110
VIT_14s0068g00260
VIT_07s0005g03910
VIT_00s0434g00080
VIT_11s0037g01060
VIT_05s0077g01720
VIT_04s0023g01630
VIT_15s0048g02420
VIT_02s0025g04290
VIT_02s0025g04680
VIT_08s0040g00300
VIT_14s0171g00320
VIT_16s0098g01240
VIT_17s0000g08540
VIT_05s0077g01180
VIT_14s0066g02230
VIT_07s0005g00330
VIT_00s0204g00020
VIT_07s0104g01390
VIT_00s0361g00050
VIT_00s0370g00010
VIT_16s0098g00590
VIT_17s0000g01690
VIT_19s0014g02450
VIT_17s0000g04310
VIT_07s0130g00420
VIT_07s0104g00590
VIT_10s0116g00970
VIT_07s0031g02180
VIT_17s0000g00120
VIT_18s0001g10560
VIT_11s0016g00630
VIT_05s0020g02710
VIT_08s0040g01820
VIT_02s0025g01410
VIT_15s0046g01270
VIT_08s0007g01680
VIT_14s0060g01430
VIT_16s0022g00320
VIT_06s0004g05080
VIT_12s0034g02170
VIT_14s0066g00160
VIT_14s0108g01330
VIT_15s0046g01050
VIT_15s0024g00080
VIT_09s0002g01040
VIT_05s0020g03040
VIT_01s0137g00650
VIT_06s0004g05330
VIT_18s0041g00100
VIT_14s0060g01280
VIT_07s0151g00650
VIT_14s0066g01780
VIT_10s0003g00150
VIT_09s0002g01590
VIT_08s0007g00930
VIT_11s0016g01270
VIT_08s0007g01320
VIT_19s0014g01160
VIT_05s0020g04900
VIT_04s0008g01310
VIT_09s0002g06060
VIT_04s0008g02950
VIT_05s0020g05050
VIT_15s0046g03340
VIT_16s0050g02240
VIT_06s0004g07650
VIT_06s0009g01900
VIT_13s0067g02580
VIT_18s0001g14450
VIT_13s0019g01980
VIT_01s0010g03850
VIT_19s0015g01670
VIT_01s0011g03180
VIT_18s0001g08100
VIT_08s0007g04760
VIT_03s0038g02320
VIT_05s0020g01370
VIT_02s0087g00790
VIT_01s0010g02890
VIT_03s0038g03980
VIT_18s0001g15400
VIT_15s0046g01130
VIT_04s0023g02630
VIT_09s0002g04330
VIT_14s0006g02680
VIT_01s0011g04170
VIT_18s0001g15410
VIT_07s0104g00810
VIT_17s0000g09030
VIT_13s0067g02430
VIT_19s0093g00160
VIT_07s0005g01680
VIT_17s0000g05200
VIT_17s0000g09780
VIT_10s0003g01490
VIT_13s0067g01690
VIT_09s0002g01900
VIT_10s0003g01720
VIT_00s2393g00010
VIT_13s0067g02910
VIT_15s0021g02210
VIT_06s0061g00770
VIT_18s0001g05370
VIT_18s0001g01860
VIT_00s0275g00060
VIT_14s0068g01000
VIT_03s0091g00510
VIT_05s0020g04590
VIT_07s0191g00030
VIT_19s0014g00710
VIT_17s0000g01450
VIT_04s0023g02390
VIT_05s0020g04040
VIT_08s0056g00100
VIT_13s0064g00660
VIT_11s0016g02240
VIT_18s0001g04420
VIT_08s0007g08870
VIT_00s0220g00070
VIT_18s0001g01130
VIT_13s0139g00110
VIT_19s0014g01440
VIT_01s0010g02420
VIT_17s0000g00320
VIT_17s0000g04660
VIT_17s0000g07310
VIT_14s0108g00800
VIT_05s0049g01480
VIT_12s0028g00310
VIT_14s0030g00350
VIT_03s0091g01240
VIT_08s0007g01670
VIT_09s0002g07520
VIT_18s0001g11760
VIT_06s0004g04200
VIT_07s0031g03030
VIT_03s0063g02350
VIT_10s0042g01130
VIT_14s0108g00370
VIT_17s0000g02230
VIT_00s0583g00040
VIT_08s0040g01770
VIT_10s0116g01280
VIT_05s0049g00460
VIT_03s0063g00850
VIT_18s0001g03190
VIT_02s0025g02770
VIT_11s0149g00050
VIT_04s0079g00290
VIT_15s0048g02860
VIT_07s0005g03890
VIT_07s0031g01300
VIT_14s0068g00010
VIT_08s0058g01360
VIT_14s0128g00840
VIT_18s0001g09090
VIT_18s0157g00190
VIT_00s0389g00020
VIT_02s0154g00250
VIT_02s0025g04340
VIT_11s0037g00890
VIT_18s0001g13310
VIT_04s0008g00680
VIT_11s0016g05420
VIT_05s0020g01170
VIT_14s0068g01760
VIT_14s0083g00520
VIT_02s0025g01330
VIT_15s0045g00710
VIT_14s0066g01840
VIT_09s0018g01870
VIT_17s0000g01150
VIT_00s0304g00020
VIT_08s0007g00710
VIT_04s0044g01970
VIT_10s0003g03180
VIT_15s0046g01930
VIT_16s0050g01070
VIT_02s0025g01590
VIT_14s0060g01580
VIT_12s0059g01240
VIT_14s0030g00830
VIT_18s0001g10150
VIT_01s0010g01220
VIT_05s0029g01140
VIT_08s0007g01040
VIT_18s0001g09430
VIT_19s0014g02170
VIT_18s0001g15010
VIT_04s0008g02440
VIT_13s0019g04760
VIT_01s0026g02100
VIT_05s0020g02520
VIT_05s0102g00710
VIT_16s0050g00670
VIT_05s0020g01950
VIT_03s0038g00460
VIT_18s0072g00670
VIT_10s0003g00290
VIT_05s0094g01280
VIT_12s0055g01110
VIT_02s0087g00420
VIT_11s0016g01330
VIT_05s0062g01110
VIT_13s0064g00460
VIT_19s0090g01540
VIT_06s0004g01840
VIT_13s0067g02280
VIT_14s0128g00100
VIT_12s0028g01420
VIT_06s0004g07440
VIT_02s0154g00110
VIT_16s0039g00320
VIT_19s0014g01280
VIT_09s0002g02350
VIT_01s0010g02220
VIT_11s0103g00760
VIT_13s0067g02420
VIT_08s0007g06820
VIT_07s0129g01090
VIT_07s0031g03190
VIT_15s0046g01170
VIT_16s0039g01490
VIT_00s0194g00080
VIT_18s0122g00140
VIT_13s0047g00520
VIT_15s0021g00540
VIT_11s0016g05820
VIT_13s0019g00840
VIT_01s0010g02910
VIT_03s0038g03860
VIT_17s0000g03300
VIT_01s0011g05610
VIT_08s0007g05020
VIT_04s0008g03180
VIT_11s0016g04190
VIT_01s0011g00060
VIT_08s0007g07880
VIT_04s0023g00110
VIT_08s0217g00030
VIT_08s0007g08530
VIT_00s0533g00050
VIT_06s0009g02170
VIT_12s0035g02090
VIT_15s0021g00890
VIT_13s0019g02140
VIT_19s0090g00430
VIT_03s0091g00490
VIT_17s0000g05070
VIT_01s0011g00930
VIT_08s0007g06040
VIT_06s0009g03800
VIT_15s0048g01670
VIT_13s0019g01490
VIT_00s0181g00160
VIT_18s0001g07650
VIT_08s0105g00590
VIT_16s0098g01540
VIT_18s0001g06520
VIT_03s0063g00180
VIT_17s0000g08240
VIT_18s0001g15020
VIT_13s0019g01720
VIT_08s0007g07310
VIT_11s0118g00610
VIT_17s0000g01790
VIT_07s0005g00850
VIT_18s0001g08290
VIT_08s0007g05810
VIT_07s0005g04190
VIT_00s0771g00020
VIT_12s0028g01740
VIT_05s0049g02320
VIT_18s0001g10310
VIT_13s0019g00550
VIT_18s0001g12220
VIT_02s0012g01550
VIT_03s0038g01130
VIT_04s0044g00530
VIT_18s0001g03540
VIT_01s0244g00120
VIT_00s2300g00010
VIT_10s0116g00050
VIT_17s0000g02910
VIT_18s0001g11040
VIT_12s0035g01750
VIT_07s0104g00670
VIT_05s0077g00520
VIT_00s0199g00040
VIT_18s0001g13570
VIT_18s0001g11590
VIT_14s0030g00670
VIT_18s0001g13680
VIT_03s0038g00660
VIT_18s0001g02630
VIT_00s0929g00020
VIT_08s0058g00750
VIT_07s0005g01100
VIT_13s0074g00700
VIT_02s0241g00020
VIT_02s0025g04990
VIT_13s0019g00360
VIT_16s0098g00990
VIT_00s0301g00090
VIT_14s0128g00470
VIT_02s0025g03410
VIT_09s0054g00610
VIT_04s0008g01720
VIT_01s0011g04720
VIT_01s0150g00610
VIT_04s0008g06970
VIT_04s0043g00720
VIT_05s0020g02300
VIT_02s0025g00290
VIT_18s0001g11860
VIT_06s0004g07130
VIT_19s0085g00130
VIT_19s0177g00140
VIT_00s0670g00020
VIT_18s0001g14330
VIT_09s0070g00350
VIT_01s0011g05450
VIT_05s0020g02660
VIT_19s0090g01320
VIT_04s0008g03610
VIT_05s0020g03160
VIT_08s0007g04230
VIT_15s0046g01740
VIT_06s0009g01530
VIT_15s0021g01920
VIT_16s0100g00400
VIT_09s0002g06280
VIT_08s0007g01920
VIT_08s0007g02160
VIT_14s0066g00270
VIT_06s0009g00880
VIT_03s0180g00030
VIT_15s0024g01440
VIT_14s0006g03100
VIT_05s0020g02480
VIT_06s0004g04430
VIT_02s0012g00590
VIT_06s0009g00770
VIT_04s0008g06140
VIT_01s0026g02310
VIT_10s0003g00640
VIT_00s0229g00020
VIT_10s0003g04940
VIT_12s0028g00630
VIT_09s0002g06770
VIT_07s0151g00260
VIT_16s0050g00880
VIT_00s0265g00060
VIT_06s0004g00720
VIT_15s0021g02570
VIT_16s0050g02480
VIT_19s0090g01660
VIT_17s0000g01800
VIT_07s0005g04350
VIT_03s0038g03120
VIT_08s0040g02640
VIT_12s0057g00300
VIT_15s0046g02500
VIT_15s0048g00830
VIT_10s0071g01150
VIT_11s0016g03360
VIT_02s0025g04030
VIT_02s0025g01130
VIT_13s0019g05110
VIT_09s0002g03610
VIT_07s0191g00090
VIT_18s0122g00330
VIT_04s0044g00730
VIT_11s0052g00330
VIT_05s0051g00330
VIT_04s0044g00080
VIT_17s0000g03510
VIT_08s0007g07920
VIT_03s0038g02740
VIT_04s0023g00320
VIT_08s0105g00270
VIT_06s0009g01610
VIT_02s0025g02120
VIT_19s0090g01370
VIT_12s0028g02110
VIT_17s0000g08890
VIT_00s2015g00010
VIT_07s0005g01730
VIT_09s0018g01670
VIT_01s0011g01160
VIT_05s0077g01100
VIT_14s0068g01530
VIT_03s0063g02020
VIT_00s1349g00010
VIT_10s0042g01200
VIT_13s0067g00900
VIT_18s0164g00030
VIT_03s0038g03430
VIT_08s0040g00380
VIT_07s0141g01060
VIT_02s0025g03380
VIT_13s0019g02330
VIT_14s0068g01390
VIT_15s0048g00190
VIT_01s0010g00550
VIT_07s0005g04650
VIT_17s0000g00430
VIT_18s0001g05060
VIT_00s0904g00010
VIT_06s0004g02650
VIT_00s0483g00010
VIT_00s0203g00040
VIT_03s0063g00370
VIT_12s0059g01430
VIT_08s0040g02650
VIT_17s0000g04970
VIT_18s0001g00110
VIT_15s0046g01500
VIT_10s0116g00790
VIT_03s0167g00220
VIT_06s0004g02380
VIT_08s0040g01240
VIT_03s0038g01070
VIT_07s0005g00560
VIT_12s0059g02310
VIT_11s0037g00330
VIT_05s0020g02970
VIT_14s0108g00460
VIT_08s0056g00430
VIT_16s0022g00890
VIT_14s0030g00730
VIT_00s0347g00060
VIT_06s0004g01650
VIT_18s0072g00200
VIT_16s0022g01760
VIT_02s0033g01360
VIT_07s0129g00530
VIT_08s0058g01290
VIT_14s0083g01140
VIT_04s0008g01390
VIT_11s0052g01800
VIT_13s0067g03100
VIT_09s0054g00790
VIT_02s0087g00710
VIT_01s0026g00300
VIT_13s0019g04080
VIT_11s0016g04300
VIT_06s0004g03240
VIT_18s0072g00970
VIT_16s0022g02230
VIT_14s0083g00230
VIT_02s0025g05070
VIT_03s0038g02500
VIT_04s0008g06720
VIT_09s0002g02980
VIT_14s0006g01400
VIT_04s0008g04370
VIT_14s0081g00440
VIT_08s0007g01570
VIT_19s0090g00280
VIT_02s0109g00230
VIT_11s0052g00030
VIT_06s0004g06030
VIT_04s0023g01430
VIT_18s0089g00520
VIT_14s0060g00340
VIT_16s0100g00300
VIT_11s0065g01070
VIT_13s0019g03020
VIT_11s0016g00370
VIT_09s0070g00140
VIT_08s0007g00480
VIT_05s0020g03640
VIT_02s0025g01750
VIT_14s0006g02170
VIT_00s0665g00030
VIT_16s0050g00380
VIT_01s0011g00760
VIT_10s0003g01410
VIT_19s0085g01030
VIT_06s0080g00790
VIT_09s0002g01360
VIT_05s0020g04510
VIT_00s0125g00250
VIT_06s0061g00440
VIT_15s0024g01760
VIT_03s0091g01020
VIT_16s0050g00960
VIT_01s0011g02990
VIT_18s0076g00330
VIT_13s0067g02990
VIT_13s0019g02640
VIT_01s0010g00710
VIT_13s0101g00510
VIT_19s0014g00460
VIT_04s0008g06260
VIT_13s0019g00640
VIT_02s0012g00360
VIT_12s0034g01160
VIT_00s0353g00050
VIT_19s0014g00790
VIT_01s0011g02330
VIT_06s0009g01030
VIT_13s0067g01970
VIT_16s0050g02520
VIT_05s0049g01400
VIT_12s0035g01520
VIT_04s0023g03190
VIT_03s0063g01340
VIT_03s0063g02600
VIT_05s0077g02150
VIT_14s0108g01130
VIT_09s0002g06420
VIT_02s0012g01900
VIT_07s0255g00160
VIT_09s0002g04070
VIT_04s0079g00160
VIT_02s0012g02220
VIT_08s0056g00600
VIT_17s0000g03490
VIT_18s0001g03110
VIT_05s0062g00830
VIT_17s0000g05890
VIT_00s0865g00030
VIT_16s0098g00890
VIT_08s0105g00330
VIT_07s0005g03810
VIT_02s0025g02080
VIT_15s0048g02540
VIT_01s0011g00400
VIT_12s0035g02120
VIT_05s0049g01180
VIT_19s0140g00140
VIT_12s0028g03940
VIT_16s0115g00300
VIT_02s0033g01160
VIT_07s0031g00650
VIT_18s0001g07140
VIT_05s0124g00020
VIT_03s0091g00380
VIT_04s0008g00600
VIT_10s0003g03270
VIT_18s0001g14110
VIT_15s0048g01780
VIT_13s0019g04200
VIT_12s0059g00620
VIT_18s0001g06230
VIT_19s0015g00340
VIT_05s0102g00260
VIT_02s0025g00640
VIT_17s0000g07580
VIT_06s0080g00980
VIT_14s0060g00100
VIT_13s0147g00210
VIT_06s0004g05900
VIT_09s0002g00210
VIT_18s0001g10480
VIT_11s0016g00170
VIT_18s0001g10730
VIT_18s0089g00400
VIT_19s0015g01910
VIT_01s0146g00060
VIT_09s0002g05170
VIT_13s0106g00620
[truncated: 8,130 more rows]
