# Supplementary material for: A molecular phenology scale of grape berry development
Source: Hortic Res. 2023 Mar 15;10(5):uhad048. doi: 10.1093/hr/uhad048 (PMC10541565; doi:10.1093/hr/uhad048)
Supplement: Web_Material_uhad048 [file web_material_uhad048.zip › Dataset S2.xlsx]

## Sheet: Positively correlated
GeneID	Functional annotation	Functional category	Correlation MPhS 20-30	Correlation MPhS 10-20	Correlation MPhS 1-10
VIT_14s0060g00570	Global transcription factor group C 102	Transcription Factor Activity	0.995526	0.906951	0.00897679
VIT_01s0011g01180	DNA polymerase eta subunit	DNA/RNA Metabolic Process	0.990144	-0.316104	-0.0377025
VIT_09s0054g01030	Transcription termination factor mitochondrial mTERF	Transcription Factor Activity	0.990144	-0.429842	-0.17774
VIT_18s0001g05640	Unknown protein	Unknown Protein	0.990144	-0.915814	0.484747
VIT_10s0003g00350	NAC domain-containing protein (VvNAC37)	Transcription Factor Activity	0.986557	0.875932	0.481156
VIT_14s0006g01370	VTC2	Response to Stress	0.98297	0.929108	-0.0825865
VIT_13s0067g02530	Unknown protein	Unknown Protein	0.979382	0.830141	-0.299825
VIT_05s0020g04710	protein transport protein Sec23A	Transport	0.977588	0.9232	0.418318
VIT_11s0016g03550	NADP adrenodoxin-like ferredoxin reductase	Generation of Energy	0.975795	0.884795	-0.0394979
VIT_05s0049g02310	Biopterin transport-related protein BT1	Transport	0.974001	0.460861	-0.585287
VIT_18s0001g05600	Synaptonemal complex protein 1 (ZYP1A)	Cellular Process	0.972207	0.961605	0.490133
VIT_12s0057g01300	Armadillo/beta-catenin repeat family protein	Signal Transduction	0.970413	-0.119647	-0.00359072
VIT_16s0098g01350	Oligopeptide transporter 6	Transport	0.970413	-0.747422	-0.538607
VIT_11s0065g00160	Splicing factor YT521-B	DNA/RNA Metabolic Process	0.965032	0.273267	0.635557
VIT_01s0011g05740	UDP-3-O-acyl N-acetylglycosamine deacetylase	Lipid Metabolic Process	0.963238	-0.853775	-0.436272
VIT_13s0019g01030	binding	Unknown Protein	0.963238	-0.710494	-0.504496
VIT_14s0171g00140	Lys Motif-Type Receptor-Like Kinase LYK10	Signal Transduction	0.959651	0.735605	0.400365
VIT_05s0020g02070	BRCT domain-containing protein	Transcription Factor Activity	0.959651	0.679475	-0.0287257
VIT_16s0022g00680	multi-copper oxidase (SKU5)	Transport	0.959651	-0.809461	-0.186717
VIT_07s0005g00220	DNA mismatch repair protein PMS2	DNA/RNA Metabolic Process	0.957857	-0.703109	-0.147219
VIT_02s0025g05110	MATE efflux family protein	Transport	0.957857	-0.906951	0.527835
VIT_06s0004g05790	Unknown protein	Unknown Protein	0.957857	-0.949788	-0.881521
VIT_11s0016g05800	Unknown	Unknown Protein	0.957857	0.750377	0.25135
VIT_02s0087g00640	unknown	Unknown Protein	0.956063	-0.268836	-0.479361
VIT_02s0012g01770	rad1	Cellular Process	0.95427	0.559828	0.138243
VIT_00s0174g00140	far-red impaired responsive family protein	Transcription Factor Activity	0.952476	-0.175777	-0.231601
VIT_14s0066g01430	Unknown protein	Unknown Protein	0.952476	-0.886272	-0.0430886
VIT_13s0067g03730	unknown	Unknown Protein	0.950682	0.416548	-0.369844
VIT_13s0019g01850	Transposon protein, putative, CACTA	DNA/RNA Metabolic Process	0.948888	-0.223045	-0.421909
VIT_03s0038g01960	proline-rich family protein	Signal Transduction	0.947095	0.753331	-0.732506
VIT_14s0128g00840	Polymerase zeta	DNA/RNA Metabolic Process	0.943507	0.104875	-0.215443
VIT_16s0050g01170	Unknown	Unknown Protein	0.941714	-0.199411	-0.49911
VIT_14s0068g00700	EMB1895	Unknown Protein	0.93992	-0.778442	0.64992
VIT_12s0057g00960	FAR1-RELATED SEQUENCE 10	Transcription Factor Activity	0.938126	-0.787305	-0.102335
VIT_06s0004g06040	ANTR2 (anion transporter 2)	Transport	0.938126	-0.683906	-0.263918
VIT_14s0066g00740	RST1 (RESURRECTION1)	Response to Stress	0.932745	-0.802076	-0.195694
VIT_05s0029g01300	MAGE (melanoma antigen-encoding gene)	Unknown Protein	0.930951	-0.570168	-0.37523
VIT_19s0014g01290	phosphoesterase	Unknown Protein	0.929157	-0.954219	-0.430886
VIT_04s0008g03820	Membrane protein	Unknown Protein	0.929157	-0.639593	-0.405751
VIT_18s0122g00530	FAR1-related sequence 5	Transcription Factor Activity	0.92557	-0.59971	0.315983
VIT_15s0048g00940	ATP-dependent DNA helicase 2 subunit 2	DNA/RNA Metabolic Process	0.923776	-0.78435	-0.0484747
VIT_18s0117g00260	Co-chaperone-curved DNA binding protein A	DNA/RNA Metabolic Process	0.923776	-0.985239	0.798934
VIT_01s0026g00300	zinc finger (C3HC4-type RING finger)	Transcription Factor Activity	0.923776	-0.849344	-0.917428
VIT_06s0004g01260	U-box protein	Cellular Process	0.921982	-0.181686	0.152605
VIT_00s0616g00010	Glycerol-3-phosphate permease	Carbohydrate Metabolic Process	0.920189	0.872978	0.343721
VIT_14s0006g02680	Chloroplastic RNA splicing factor 1	DNA/RNA Metabolic Process	0.918395	-0.824233	0.193899
VIT_05s0020g02050	DnaJ homolog, subfamily B, member 12	Transport	0.916601	-0.82571	0.104131
VIT_01s0011g01230	GTP-binding protein (ERG)	Unknown Protein	0.913014	-0.905474	0.197489
VIT_10s0116g01770	Met-10+ like family protein	DNA/RNA Metabolic Process	0.91122	-0.663227	0.215443
VIT_08s0007g00160	glycosyltransferase family 14	Unknown Protein	0.909426	-0.316104	-0.348299
VIT_02s0109g00260	Retrotransposon gag protein	DNA/RNA Metabolic Process	0.900457	-0.976376	-0.394979
VIT_10s0071g00290	riboflavin biosynthesis protein	Cellular Process	0.895076	-0.785828	-0.0789958
VIT_01s0010g01460	pentatricopeptide (PPR) repeat-containing protein	Pentatricopeptide (PPR) repeat-containing protein	0.895076	-0.893657	-0.0233397
VIT_12s0059g02530	fringe-related protein	Signal Transduction	0.891489	0.775488	0.443453
VIT_18s0122g00560	high mobility group (HMG1/2) family protein	DNA/RNA Metabolic Process	0.887901	-0.883317	0.247759
VIT_14s0068g01020	Unknown protein	Unknown Protein	0.886108	-0.583462	-0.506291
VIT_17s0000g02300	POT1 (protection of telomeres 1)	DNA/RNA Metabolic Process	0.884314	-0.80503	-0.394979
VIT_19s0014g05050	Heat shock HSP20 family protein	Response to Stress	0.884314	-0.830141	-0.403956
VIT_09s0002g05090	CENP-C	Cellular Process	0.88252	-0.073856	-0.369844
VIT_05s0077g01000	ATP binding protein	Cellular Process	0.88252	-0.460861	-0.00179536
VIT_01s0010g03570	NLI interacting factor (NIF)	Transcription Factor Activity	0.880726	-0.961605	-0.535017
VIT_04s0008g01250	Unknown	Unknown Protein	0.864583	-0.413593	-0.811502
VIT_18s0001g02380	kinesin protein (MKRP1)	Cellular Process	0.857408	-0.221568	-0.543994
VIT_17s0000g05890	Protein kinase APK1B	Signal Transduction	0.852027	-0.8715	-0.283667
VIT_03s0038g04000	cysteine endopeptidase, papain-type (XCP1)	Cellular Process	0.848439	-0.633684	-0.807911
VIT_15s0021g01920	mitochondrial transcription termination factor mTERF	Transcription Factor Activity	0.848439	-0.95865	0.312392
VIT_00s0179g00110	Protein phosphatase 2C	Signal Transduction	0.841264	-0.537671	-0.290848
VIT_06s0004g07860	GTP binding protein YihA_EngB	Cellular Process	0.837677	-0.859683	-0.341118
VIT_18s0001g04970	tRNA modification GTPase trmE	DNA/RNA Metabolic Process	0.837677	-0.843435	-0.104131
VIT_12s0055g00480	amine oxidase	Cellular Process	0.796421	-0.550966	-0.493723
VIT_02s0012g01780	WD-repeat protein 74	Transcription Factor Activity	0.749783	-0.937971	0.111312
VIT_18s0001g13160	tetrapyrrole methylase	Unknown Protein	0.71929	-0.499266	-0.0197489

## Sheet: Negatively correlated
GeneID	Functional annotation	Functional category	Correlation MPhS 20-30	Correlation MPhS 10-20	Correlation MPhS 1-10
VIT_08s0007g08470	24-sterol C-methyltransferase	Response to Hormone Stimulus	-0.995526	-0.971945	-0.373435
VIT_10s0003g04480	Unknown protein	Unknown Protein	-0.991938	-0.974899	-0.617603
VIT_00s0194g00210	KCO1 (two pore K channel)	Transport	-0.979382	-0.870023	-0.32496
VIT_17s0053g00890	cyclic nucleotide-binding transporter 1	Transport	-0.979382	-0.3486	-0.479361
VIT_14s0068g01440	beta-ketoacyl-CoA synthase	Lipid Metabolic Process	-0.970413	-0.506652	0.314188
VIT_11s0016g00190	Transcription factor	Transcription Factor Activity	-0.96862	-0.982284	-0.378821
VIT_17s0000g00930	Unknown protein	Unknown Protein	-0.965032	-0.961605	-0.27469
VIT_01s0026g02190	ABA-responsive protein (HVA22c)	Response to Hormone Stimulus	-0.959651	-0.884795	-0.678645
VIT_10s0003g01990	RKF1 (receptor-like kinase in flowers 1)	Signal Transduction	-0.959651	-0.877409	-0.307006
VIT_11s0016g00330	pectinesterase family	Cell Wall Metabolism	-0.95427	-0.304287	-0.710962
VIT_18s0089g01420	hydrolase, alpha/beta fold	Unknown Protein	-0.947095	-0.977853	-0.450635
VIT_07s0104g01390	arsenate reductase (glutaredoxin)	Response to Stress	-0.941714	-0.877409	-0.657101
VIT_12s0028g01330	Glu-tRNA(Gln) amidotransferase subunit A	Amino Acids Metabolic Process	-0.93992	-0.930585	-0.00179536
VIT_18s0001g10160	WUSCHEL homeobox 4	Transcription Factor Activity	-0.937169	-0.614482	0.430886
VIT_18s0001g05180	beta-D-xylosidase	Carbohydrate Metabolic Process	-0.927364	-0.895134	-0.879726
VIT_03s0038g00320	Unknown protein	Unknown Protein	-0.927364	-0.960128	-0.195694
VIT_14s0066g00900	Cysteine-rich receptor-like protein kinase 42	Signal Transduction	-0.92557	0.453476	-0.766618
VIT_18s0001g12660	TUBBY LIKE PROTEIN 6 TLP6	Transcription Factor Activity	-0.921982	-0.954219	-0.732506
VIT_00s0194g00010	Phenylalanine-tRNA ligase	Amino Acids Metabolic Process	-0.916601	-0.927631	-0.669669
VIT_14s0066g01050	glycogen synthase kinase 3 beta	Cellular Process	-0.916601	-0.963082	-0.788162
VIT_00s0333g00070	Unknown protein	Unknown Protein	-0.916601	-0.954219	0.179536
VIT_18s0001g00370	ceramidase	Lipid Metabolic Process	-0.914807	-0.567214	0.621194
VIT_04s0008g03760	Unknown protein	Unknown Protein	-0.914807	-0.939448	-0.527835
VIT_18s0001g04790	aspartyl protease	Cellular Process	-0.91122	-0.971945	-0.590673
VIT_01s0010g01870	salicylic acid-induced fragment 1 protein	Signal Transduction	-0.91122	-0.556874	-0.280076
VIT_07s0197g00090	R protein disease resistance protein	Response to Stress	-0.907632	-0.753331	0.166968
VIT_01s0011g02930	DNA-binding protein, chloroplast nucleoid	DNA/RNA Metabolic Process	-0.905892	-0.311672	-0.587082
VIT_13s0067g00730	Carboxylic ester hydrolase	Cellular Process	-0.898664	-0.884795	-0.62658
VIT_05s0020g04130	perakine reductase aldo/keto reductase	Unknown Protein	-0.887901	-0.976376	-0.477565
VIT_07s0005g03960	Peptide transporter protein 3	Transport	-0.886108	-0.911383	-0.175945
VIT_18s0001g08870	Unknown	No Hit	-0.884314	-0.478587	0.0879726
VIT_18s0001g11860	Polygalacturonate 4-alpha-galacturonosyltransferase	Cell Wall Metabolism	-0.880726	-0.89218	-0.80432
VIT_15s0021g01430	glycyl-tRNA synthetase 2, chloroplast/precursor	Amino Acids Metabolic Process	-0.880726	-0.759239	0.0879726
VIT_17s0053g00950	cyclic nucleotide-binding transporter 1	Transport	-0.875345	-0.580508	-0.332141
VIT_04s0008g03610	Xylan synthase	Carbohydrate Metabolic Process	-0.871758	-0.917291	-0.332141
VIT_00s0941g00020	Constans interacting protein 6	Developmental Process	-0.871758	-0.645501	0.289053
VIT_02s0025g01240	UDP-glucuronosyl/UDP-glucosyltransferase	Carbohydrate Metabolic Process	-0.869964	-0.926154	-0.292643
VIT_19s0014g01700	Unknown	No Hit	-0.86817	0.333829	-0.359072
VIT_12s0059g01250	Endo-1,4-beta-glucanase	Cell Wall Metabolism	-0.860995	-0.855252	-0.57631
VIT_13s0067g02900	bZIP transcription factor	Transcription Factor Activity	-0.859201	-0.915814	-0.371639
VIT_14s0083g00910	Auxin-independent growth promoter	Response to Hormone Stimulus	-0.857408	-0.883317	0.403956
VIT_06s0004g03020	Beta-galactosidase	Carbohydrate Metabolic Process	-0.855614	-0.906951	-0.463202
VIT_05s0020g00730	Receptor-like protein kinase	Signal Transduction	-0.850233	-0.957173	-0.664283
VIT_14s0006g03260	rhomboid	Unknown Protein	-0.83947	-0.964559	-0.561947
VIT_05s0094g00930	Phosphoglucomutase/phosphomannomutase C terminal	Carbohydrate Metabolic Process	-0.808977	-0.955696	-0.493723
VIT_18s0122g00330	Unknown protein	Unknown Protein	-0.796421	-0.95865	-0.62658
VIT_06s0061g01380	pop3 peptide	Response to Stress	-0.787452	-0.949788	-0.333937
VIT_09s0054g01690	Transcription factor	Transcription Factor Activity	-0.76234	-0.378143	-0.373435
VIT_06s0004g06660	phosphoinositide-specific phospholipase C	Carbohydrate Metabolic Process	-0.760546	-0.939448	-0.104131
VIT_03s0038g01050	Phenylalanine-tRNA ligase	Amino Acids Metabolic Process	-0.756958	-0.964559	0.527835
VIT_12s0028g01670	Trehalose-phosphatase	Carbohydrate Metabolic Process	-0.740815	-0.8715	0.0466793
VIT_13s0019g03610	RNA recognition motif (RRM)-containing protein	DNA/RNA Metabolic Process	-0.706734	0.450521	-0.342913
VIT_06s0009g00230	unknown protein	Unknown Protein	-0.70494	-0.839004	-0.565538
