# Supplementary material for: A molecular phenology scale of grape berry development
Source: Hortic Res. 2023 Mar 15;10(5):uhad048. doi: 10.1093/hr/uhad048 (PMC10541565; doi:10.1093/hr/uhad048)
Supplement: Web_Material_uhad048 [file web_material_uhad048.zip › Dataset S3.xlsx]

## Sheet: PC1_Pos
ID	Correlation	20 genes	10 genes	5 genes	2 genes
VIT_04s0008g06320	0.970987	*	*
VIT_18s0076g00330	0.966994	*	*	*	*
VIT_08s0007g08310	0.966991	*	*	*	*
VIT_13s0067g03530	0.966517	*	*
VIT_13s0156g00180	0.965111	*	*	*
VIT_12s0059g00590	0.964967	*	*	*
VIT_16s0039g02250	0.962465	*	*
VIT_17s0000g10000	0.962425	*	*	*
VIT_13s0019g03220	0.962383	*	*
VIT_08s0007g00180	0.961997	*	*
VIT_02s0025g00900	0.961942	*
VIT_03s0091g00520	0.961756	*
VIT_07s0005g03310	0.957631	*
VIT_12s0059g01400	0.957518	*
VIT_09s0018g01940	0.955823	*
VIT_18s0117g00130	0.954155	*
VIT_01s0011g01050	0.953819	*
VIT_03s0063g02310	0.952166	*
VIT_05s0051g00730	0.951938	*
VIT_08s0032g00840	0.951801	*
VIT_18s0001g03950	0.950843
VIT_06s0004g05890	0.948658
VIT_06s0004g03910	0.948311
VIT_02s0025g03600	0.946293
VIT_02s0087g00560	0.946012
VIT_08s0056g00200	0.945274
VIT_10s0003g02200	0.944847
VIT_02s0025g01320	0.944788
VIT_04s0008g01380	0.943385
VIT_08s0007g04900	0.942168
VIT_18s0076g00310	0.941944
VIT_12s0059g00880	0.940986
VIT_19s0014g02650	0.940134
VIT_01s0127g00680	0.940015
VIT_17s0053g00120	0.939756
VIT_18s0001g02070	0.939441
VIT_02s0234g00100	0.938828
VIT_14s0060g01980	0.938205
VIT_11s0016g03980	0.93817
VIT_07s0031g00460	0.937263
VIT_08s0007g06530	0.936776
VIT_10s0116g00550	0.935875
VIT_14s0066g01340	0.935482
VIT_05s0124g00510	0.935226
VIT_10s0116g01660	0.934899
VIT_06s0004g06510	0.934866
VIT_01s0146g00260	0.934191
VIT_01s0011g04680	0.934024
VIT_00s0203g00200	0.933989
VIT_14s0006g02020	0.933871
VIT_01s0011g01540	0.933744
VIT_01s0011g04210	0.933177
VIT_03s0038g01470	0.93286
VIT_07s0005g03790	0.932822
VIT_01s0146g00270	0.932303
VIT_07s0031g00220	0.931985
VIT_03s0038g03730	0.930514
VIT_18s0001g11930	0.930367
VIT_02s0012g02220	0.930238
VIT_07s0104g00230	0.929745
VIT_01s0011g04960	0.929679
VIT_12s0028g01050	0.929536
VIT_16s0013g01940	0.929398
VIT_02s0012g00930	0.928778
VIT_02s0025g02530	0.928224
VIT_04s0023g01800	0.927759
VIT_05s0020g01430	0.927594
VIT_00s0207g00090	0.926922
VIT_14s0030g01660	0.926852
VIT_04s0079g00440	0.926719
VIT_01s0026g02490	0.925847
VIT_11s0016g02540	0.925571
VIT_06s0004g00870	0.925464
VIT_18s0041g00730	0.925447
VIT_12s0028g01820	0.92535
VIT_04s0008g06880	0.92443
VIT_14s0108g00970	0.92417
VIT_16s0098g01200	0.924063
VIT_17s0000g08140	0.923485
VIT_06s0004g07790	0.923281
VIT_11s0016g04990	0.923229
VIT_05s0051g00640	0.923103
VIT_14s0006g02240	0.922917
VIT_06s0004g01830	0.92286
VIT_08s0007g03830	0.922791
VIT_13s0047g00310	0.922736
VIT_02s0025g01450	0.922656
VIT_09s0002g05710	0.922414
VIT_02s0033g01330	0.922319
VIT_18s0122g00600	0.921931
VIT_02s0025g00640	0.92173
VIT_19s0014g01020	0.920378
VIT_00s0231g00070	0.920341
VIT_02s0025g00780	0.919964
VIT_05s0051g00740	0.919249
VIT_19s0015g01850	0.91752
VIT_18s0001g05620	0.917196
VIT_05s0020g04080	0.917028
VIT_18s0089g01260	0.916451
VIT_12s0028g03600	0.916369

## Sheet: PC1_Neg
ID	Correlation	20 genes	10 genes	5 genes	2 genes
VIT_06s0061g00010	-0.996079	*	*	*	*
VIT_06s0061g00350	-0.993105	*	*	*	*
VIT_15s0045g00310	-0.993032	*	*	*
VIT_18s0001g09530	-0.992949	*	*	*
VIT_07s0005g02410	-0.991073	*	*
VIT_06s0004g00880	-0.990883	*	*
VIT_14s0060g00460	-0.990427	*	*	*
VIT_10s0003g02710	-0.990386	*	*
VIT_07s0005g04600	-0.98987	*	*
VIT_09s0002g02410	-0.989847	*	*
VIT_14s0128g00320	-0.98984	*
VIT_11s0016g05260	-0.988784	*
VIT_06s0004g08380	-0.988754	*
VIT_11s0016g04500	-0.988567	*
VIT_15s0046g02130	-0.988097	*
VIT_10s0003g02590	-0.987725	*
VIT_14s0068g00680	-0.987482	*
VIT_10s0003g01640	-0.987339	*
VIT_10s0003g04480	-0.987067	*
VIT_14s0006g01410	-0.986943	*
VIT_12s0134g00510	-0.98694
VIT_05s0020g01740	-0.986667
VIT_08s0007g03620	-0.986174
VIT_19s0085g00380	-0.985943
VIT_14s0068g02110	-0.985913
VIT_04s0079g00200	-0.985869
VIT_15s0048g00750	-0.985757
VIT_17s0000g00930	-0.98547
VIT_15s0046g03700	-0.98541
VIT_07s0005g04710	-0.985353
VIT_07s0005g02120	-0.985332
VIT_12s0028g03380	-0.985252
VIT_02s0012g01420	-0.985101
VIT_17s0000g01650	-0.984992
VIT_06s0004g01910	-0.984725
VIT_11s0037g01410	-0.98472
VIT_11s0016g03360	-0.984633
VIT_10s0116g01540	-0.984527
VIT_08s0056g00150	-0.984401
VIT_09s0070g00210	-0.984047
VIT_14s0066g01410	-0.983608
VIT_19s0085g00860	-0.98357
VIT_19s0085g00880	-0.983306
VIT_05s0020g01470	-0.983214
VIT_01s0026g00330	-0.983183
VIT_07s0141g00600	-0.983082
VIT_15s0046g02160	-0.983078
VIT_08s0007g04340	-0.982948
VIT_16s0050g02340	-0.982802
VIT_01s0244g00070	-0.982783
VIT_09s0002g04880	-0.98255
VIT_08s0007g07230	-0.982533
VIT_10s0042g00170	-0.982321
VIT_07s0005g04610	-0.982316
VIT_06s0009g03240	-0.982287
VIT_05s0020g04600	-0.982265
VIT_08s0040g03320	-0.982056
VIT_00s0759g00010	-0.982012
VIT_09s0002g08470	-0.981963
VIT_05s0020g03170	-0.981816
VIT_05s0020g00400	-0.981615
VIT_00s0370g00070	-0.98151
VIT_13s0064g00650	-0.981291
VIT_05s0094g01620	-0.981108
VIT_12s0035g00270	-0.98098
VIT_18s0001g06720	-0.980838
VIT_05s0049g01130	-0.980827
VIT_04s0008g06640	-0.980755
VIT_10s0116g01740	-0.980381
VIT_10s0116g00280	-0.980196
VIT_07s0141g00590	-0.980156
VIT_04s0079g00420	-0.980154
VIT_01s0011g03590	-0.980095
VIT_12s0028g02160	-0.979802
VIT_12s0057g00940	-0.979774
VIT_17s0000g05820	-0.979748
VIT_11s0016g02530	-0.979641
VIT_00s0646g00030	-0.979524
VIT_06s0004g03690	-0.979499
VIT_17s0000g07340	-0.97945
VIT_09s0002g00920	-0.979423
VIT_04s0008g05480	-0.979401
VIT_18s0001g12020	-0.979341
VIT_00s0203g00040	-0.979163
VIT_11s0103g00120	-0.979145
VIT_06s0061g00330	-0.979018
VIT_13s0019g00240	-0.978988
VIT_01s0150g00100	-0.978905
VIT_17s0000g05350	-0.978889
VIT_07s0005g00100	-0.978777
VIT_17s0000g09620	-0.978665
VIT_09s0018g02110	-0.978605
VIT_18s0157g00180	-0.978572
VIT_16s0098g01290	-0.978507
VIT_14s0066g00560	-0.978442
VIT_17s0000g10260	-0.978405
VIT_02s0025g01200	-0.978289
VIT_14s0060g02350	-0.97827
VIT_12s0034g01210	-0.978238
VIT_05s0094g00820	-0.978197

## Sheet: PC2_Pos
ID	Correlation	20 genes	10 genes	5 genes	2 genes
VIT_15s0021g01530	0.958767	*	*	*	*
VIT_06s0004g02990	0.955205	*	*	*	*
VIT_07s0141g00800	0.954028	*	*	*
VIT_03s0063g00650	0.953729	*	*	*
VIT_04s0023g00010	0.950293	*	*	*
VIT_18s0001g04100	0.946655	*	*
VIT_06s0080g00550	0.94662	*	*
VIT_09s0002g06510	0.94368	*	*
VIT_19s0085g00520	0.941476	*	*
VIT_04s0008g00770	0.940756	*	*
VIT_02s0025g01440	0.940326	*
VIT_09s0002g08160	0.93456	*
VIT_11s0016g05100	0.931335	*
VIT_18s0122g00670	0.929305	*
VIT_16s0039g02220	0.928652	*
VIT_15s0048g02770	0.927698	*
VIT_05s0094g01390	0.927178	*
VIT_19s0015g00780	0.927092	*
VIT_10s0003g04000	0.920831	*
VIT_04s0008g02490	0.917867	*
VIT_06s0080g00130	0.915098
VIT_14s0068g02140	0.914671
VIT_06s0009g02300	0.914096
VIT_11s0016g02310	0.914014
VIT_14s0060g00590	0.913143
VIT_14s0006g00350	0.91313
VIT_00s0174g00140	0.912031
VIT_16s0039g01400	0.910655
VIT_09s0002g05090	0.910478
VIT_08s0007g03770	0.91028
VIT_05s0020g04620	0.909716
VIT_08s0032g00660	0.908307
VIT_08s0105g00350	0.907116
VIT_13s0158g00350	0.90683
VIT_19s0027g01660	0.905669
VIT_18s0001g12960	0.905326
VIT_18s0001g08980	0.905179
VIT_13s0067g03730	0.904507
VIT_00s0585g00020	0.90367
VIT_06s0004g00790	0.903474
VIT_05s0049g01850	0.90307
VIT_18s0001g01090	0.902619
VIT_06s0004g00850	0.901805
VIT_19s0027g00490	0.900637
VIT_10s0003g03780	0.897166
VIT_05s0020g01670	0.896144
VIT_14s0060g01680	0.895783
VIT_07s0129g00270	0.894119
VIT_13s0047g01120	0.893948
VIT_09s0002g01420	0.893615
VIT_06s0004g00810	0.893067
VIT_04s0023g00110	0.892589
VIT_01s0011g01680	0.89136
VIT_07s0031g01210	0.891211
VIT_17s0000g10050	0.891066
VIT_13s0067g00920	0.890486
VIT_10s0003g02240	0.889728
VIT_04s0008g02380	0.889126
VIT_01s0010g01800	0.888573
VIT_01s0011g00880	0.88842
VIT_01s0026g02120	0.888343
VIT_05s0020g01130	0.887966
VIT_03s0038g02160	0.887786
VIT_07s0031g02040	0.887549
VIT_14s0060g02440	0.887154
VIT_08s0007g02220	0.886501
VIT_17s0000g01150	0.885976
VIT_05s0077g00700	0.885904
VIT_04s0008g06680	0.885448
VIT_11s0016g02700	0.884473
VIT_07s0005g00650	0.884289
VIT_17s0000g00880	0.88417
VIT_14s0128g00840	0.88401
VIT_08s0040g03380	0.883629
VIT_13s0156g00220	0.882552
VIT_01s0150g00620	0.881763
VIT_14s0060g02380	0.880848
VIT_02s0012g01300	0.879704
VIT_08s0056g01710	0.879377
VIT_16s0050g02290	0.878493
VIT_00s0253g00070	0.878101
VIT_12s0059g01170	0.877668
VIT_07s0095g00710	0.877058
VIT_14s0171g00270	0.876648
VIT_12s0057g00900	0.875422
VIT_00s0231g00050	0.875121
VIT_01s0010g02480	0.871669
VIT_09s0002g06810	0.871351
VIT_05s0029g00240	0.870608
VIT_00s0194g00090	0.867774
VIT_18s0001g12160	0.867533
VIT_13s0047g00520	0.866748
VIT_09s0054g01030	0.866371
VIT_13s0074g00590	0.864582
VIT_15s0048g00430	0.864558
VIT_12s0028g03440	0.862711
VIT_05s0049g02310	0.86241
VIT_14s0083g00730	0.862401
VIT_08s0007g05140	0.861462
VIT_08s0058g01110	0.861197

## Sheet: PC2_Neg
ID	Correlation	20 genes	10 genes	5 genes	2 genes
VIT_05s0020g00670	-0.933759	*	*	*	*
VIT_05s0020g01490	-0.918973	*	*	*	*
VIT_06s0080g00310	-0.907457	*	*
VIT_13s0067g03100	-0.907158	*	*	*
VIT_12s0055g00810	-0.905224	*	*	*
VIT_18s0072g00380	-0.90428	*	*
VIT_19s0014g02840	-0.897288	*	*	*
VIT_03s0063g01870	-0.895475	*	*
VIT_18s0001g01080	-0.89311	*	*
VIT_18s0001g11260	-0.892341	*	*
VIT_06s0004g03840	-0.892148	*
VIT_12s0057g00700	-0.885202	*
VIT_13s0019g04280	-0.884889	*
VIT_18s0001g01130	-0.882158	*
VIT_06s0009g01320	-0.878447	*
VIT_16s0098g00690	-0.873812	*
VIT_17s0000g07450	-0.873572	*
VIT_15s0021g01280	-0.873106	*
VIT_18s0122g00850	-0.871927	*
VIT_19s0014g03400	-0.869817	*
VIT_12s0142g00160	-0.867609
VIT_08s0007g03690	-0.866998
VIT_04s0023g01110	-0.866321
VIT_17s0000g07820	-0.86606
VIT_06s0004g00060	-0.865302
VIT_01s0011g04240	-0.862361
VIT_18s0089g00920	-0.862274
VIT_10s0003g01360	-0.861286
VIT_09s0002g00330	-0.861067
VIT_15s0048g02390	-0.858847
VIT_19s0090g00560	-0.858189
VIT_08s0007g03440	-0.857838
VIT_12s0035g02080	-0.857668
VIT_11s0016g03130	-0.856917
VIT_13s0101g00100	-0.855138
VIT_12s0034g01160	-0.853956
VIT_16s0039g02000	-0.852054
VIT_18s0001g00810	-0.851983
VIT_17s0000g03280	-0.851942
VIT_00s0304g00010	-0.851734
VIT_16s0098g00850	-0.851619
VIT_12s0059g01340	-0.84967
VIT_14s0171g00160	-0.84927
VIT_02s0033g01120	-0.848692
VIT_01s0011g04250	-0.848202
VIT_17s0000g08080	-0.848049
VIT_15s0046g01360	-0.844486
VIT_14s0083g01160	-0.844189
VIT_07s0005g00070	-0.840115
VIT_06s0004g00590	-0.839802
VIT_08s0058g01480	-0.838107
VIT_17s0000g05580	-0.835728
VIT_05s0077g01460	-0.832993
VIT_06s0004g01130	-0.830418
VIT_12s0035g00340	-0.828449
VIT_11s0118g00420	-0.828119
VIT_17s0000g06360	-0.824847
VIT_13s0074g00550	-0.824689
VIT_00s0199g00270	-0.823866
VIT_02s0109g00230	-0.823596
VIT_18s0041g00680	-0.822906
VIT_05s0051g00720	-0.822904
VIT_01s0011g01520	-0.822647
VIT_07s0005g01700	-0.822135
VIT_08s0007g04230	-0.820338
VIT_02s0025g04920	-0.819224
VIT_06s0004g00470	-0.819008
VIT_18s0001g09500	-0.81716
VIT_04s0023g02820	-0.816818
VIT_18s0001g00490	-0.816596
VIT_00s0225g00090	-0.815537
VIT_11s0016g00790	-0.81546
VIT_04s0008g05990	-0.810463
VIT_19s0138g00120	-0.809683
VIT_12s0035g00380	-0.809382
VIT_08s0058g00870	-0.809263
VIT_01s0026g00810	-0.809039
VIT_07s0005g05510	-0.807895
VIT_17s0053g00990	-0.806323
VIT_18s0001g12510	-0.806226
VIT_07s0031g01530	-0.803676
VIT_01s0011g04620	-0.80357
VIT_13s0064g01260	-0.802888
VIT_07s0005g01240	-0.801706
VIT_14s0030g01220	-0.800603
VIT_03s0038g02860	-0.799586
VIT_04s0069g01180	-0.798434
VIT_12s0028g00710	-0.798138
VIT_12s0055g00910	-0.79675
VIT_06s0061g01470	-0.795527
VIT_18s0001g02790	-0.794912
VIT_05s0049g00980	-0.793514
VIT_06s0004g05810	-0.793344
VIT_05s0020g02290	-0.793202
VIT_13s0067g00660	-0.792613
VIT_05s0051g00590	-0.791603
VIT_05s0094g00300	-0.790815
VIT_18s0001g12830	-0.790777
VIT_06s0004g04530	-0.790536
VIT_13s0064g01270	-0.790327

## Sheet: PC5_Pos
ID	Correlation	20 genes	10 genes	5 genes	2 genes
VIT_05s0020g01100	0.724552	*	*	*	*
VIT_08s0007g01620	0.720754	*	*	*	*
VIT_12s0134g00240	0.710114	*	*	*
VIT_19s0014g01530	0.692147	*	*	*
VIT_08s0007g05790	0.685197	*	*	*
VIT_05s0049g01970	0.669863	*	*
VIT_00s1361g00010	0.663882	*	*
VIT_03s0091g00310	0.662614	*	*
VIT_04s0008g01020	0.662344	*	*
VIT_03s0038g02650	0.649719	*	*
VIT_04s0023g00300	0.640181	*
VIT_15s0021g01540	0.632009	*
VIT_09s0054g01000	0.624422	*
VIT_07s0005g01290	0.618951	*
VIT_10s0042g01140	0.618683	*
VIT_02s0012g01390	0.616612	*
VIT_18s0041g00430	0.616155	*
VIT_17s0000g01870	0.615428	*
VIT_04s0008g01220	0.611588	*
VIT_10s0116g00990	0.605264	*
VIT_03s0063g01460	0.59988
VIT_09s0070g00350	0.591529
VIT_18s0001g04380	0.584212
VIT_07s0141g00270	0.584105
VIT_05s0020g02650	0.583438
VIT_05s0077g01970	0.582559
VIT_00s0533g00010	0.581263
VIT_05s0020g04670	0.576365
VIT_09s0002g04580	0.575701
VIT_11s0016g03500	0.575466
VIT_14s0108g01000	0.56656
VIT_10s0003g05470	0.564222
VIT_03s0038g03860	0.563535
VIT_06s0004g02800	0.562339
VIT_10s0003g00140	0.560766
VIT_05s0020g04680	0.560457
VIT_09s0002g01440	0.55991
VIT_01s0010g00060	0.559361
VIT_04s0008g05850	0.558299
VIT_16s0100g00200	0.552073
VIT_05s0020g02420	0.550332
VIT_12s0057g01350	0.549846
VIT_14s0060g01210	0.546382
VIT_13s0019g01980	0.54505
VIT_13s0019g03610	0.544128
VIT_14s0066g01700	0.543704
VIT_12s0059g01320	0.543276
VIT_17s0000g06220	0.542223
VIT_11s0016g02300	0.54048
VIT_13s0067g00940	0.538243
VIT_19s0014g02720	0.53439
VIT_00s0691g00010	0.532832
VIT_15s0048g02630	0.529023
VIT_09s0002g03980	0.527015
VIT_01s0026g00940	0.524918
VIT_07s0205g00010	0.522213
VIT_19s0140g00120	0.521416
VIT_00s0194g00070	0.521176
VIT_03s0088g00620	0.519191
VIT_16s0098g00710	0.517382
VIT_01s0011g04860	0.516797
VIT_13s0067g03490	0.508151
VIT_16s0039g01660	0.502996
VIT_05s0020g03200	0.499351
VIT_05s0020g02600	0.498842
VIT_18s0001g08600	0.498277
VIT_14s0030g00960	0.497281
VIT_07s0031g00630	0.495773
VIT_04s0023g01250	0.495091
VIT_16s0050g01690	0.489619
VIT_04s0008g01700	0.482258
VIT_00s0317g00060	0.481813
VIT_15s0048g02000	0.481809
VIT_01s0011g03390	0.478158
VIT_11s0016g01460	0.477841
VIT_11s0065g01070	0.476078
VIT_18s0001g02480	0.474889
VIT_13s0067g03430	0.474418
VIT_06s0004g01680	0.473685
VIT_18s0001g01460	0.473166
VIT_19s0014g01700	0.47288
VIT_14s0006g02490	0.471013
VIT_10s0092g00170	0.470626
VIT_14s0108g01590	0.469372
VIT_18s0072g00840	0.468562
VIT_09s0002g06260	0.468125
VIT_07s0104g00120	0.467385
VIT_10s0116g00680	0.465489
VIT_08s0040g02730	0.460957
VIT_00s0404g00050	0.46061
VIT_04s0023g02430	0.460097
VIT_04s0044g02010	0.459813
VIT_08s0040g02760	0.459553
VIT_08s0007g07340	0.459192
VIT_04s0008g02250	0.458572
VIT_03s0038g02000	0.457336
VIT_02s0087g00710	0.456766
VIT_18s0001g12310	0.456129
VIT_04s0008g00480	0.453733
VIT_01s0011g03360	0.453434

## Sheet: PC5_Neg
ID	Correlation	20 genes	10 genes	5 genes	2 genes
VIT_16s0100g00360	-0.860019	*	*	*	*
VIT_03s0038g02310	-0.852461	*	*	*	*
VIT_08s0007g07620	-0.84502	*	*	*
VIT_16s0050g02520	-0.826264	*	*	*
VIT_17s0000g06970	-0.818953	*	*	*
VIT_13s0064g01280	-0.780451	*	*
VIT_06s0009g02310	-0.779886	*	*
VIT_17s0000g09500	-0.772295	*	*
VIT_08s0105g00230	-0.753376	*	*
VIT_13s0019g04640	-0.745125	*	*
VIT_02s0025g03530	-0.734114	*
VIT_07s0129g00480	-0.72691	*
VIT_08s0007g08280	-0.722101	*
VIT_12s0028g00830	-0.718295	*
VIT_17s0000g04050	-0.717778	*
VIT_17s0000g10100	-0.717363	*
VIT_18s0001g05640	-0.717123	*
VIT_07s0130g00400	-0.702386	*
VIT_16s0098g01130	-0.700093	*
VIT_13s0019g00070	-0.693104	*
VIT_07s0151g00800	-0.688952
VIT_19s0138g00140	-0.684352
VIT_16s0022g02340	-0.681492
VIT_08s0007g08050	-0.67187
VIT_15s0046g01440	-0.671861
VIT_00s0194g00130	-0.670449
VIT_13s0158g00180	-0.670149
VIT_16s0039g02260	-0.664783
VIT_16s0098g01880	-0.661277
VIT_13s0139g00150	-0.658798
VIT_02s0025g04900	-0.657425
VIT_08s0040g01270	-0.654422
VIT_06s0004g00830	-0.648806
VIT_05s0020g03060	-0.648617
VIT_03s0088g01070	-0.646676
VIT_02s0025g00240	-0.643834
VIT_04s0044g01290	-0.642269
VIT_07s0031g01640	-0.640122
VIT_15s0021g00890	-0.639434
VIT_02s0025g01160	-0.638766
VIT_18s0122g01170	-0.63856
VIT_02s0154g00620	-0.638182
VIT_14s0060g00920	-0.634904
VIT_13s0067g01460	-0.634438
VIT_03s0017g02360	-0.633201
VIT_16s0039g00520	-0.632505
VIT_08s0058g01040	-0.632477
VIT_09s0002g04480	-0.630332
VIT_04s0008g05380	-0.627036
VIT_07s0141g00230	-0.626917
VIT_18s0122g01340	-0.621041
VIT_15s0024g00050	-0.620205
VIT_18s0001g12080	-0.619791
VIT_14s0030g02230	-0.619741
VIT_06s0004g00070	-0.619041
VIT_05s0062g01180	-0.618916
VIT_19s0085g00820	-0.618198
VIT_04s0023g02830	-0.615873
VIT_15s0048g02540	-0.608084
VIT_06s0009g01000	-0.607877
VIT_04s0023g03430	-0.607783
VIT_17s0000g05880	-0.604088
VIT_11s0016g03180	-0.603574
VIT_08s0007g03260	-0.603545
VIT_08s0056g00550	-0.601277
VIT_07s0005g04410	-0.600053
VIT_05s0020g03970	-0.59455
VIT_06s0004g04110	-0.59368
VIT_17s0000g07490	-0.591141
VIT_05s0051g00660	-0.589628
VIT_17s0000g01200	-0.588058
VIT_06s0080g00510	-0.587747
VIT_09s0002g04770	-0.587406
VIT_04s0210g00050	-0.586773
VIT_08s0040g00240	-0.581889
VIT_14s0066g00950	-0.581647
VIT_12s0028g03890	-0.577529
VIT_17s0000g08210	-0.577392
VIT_10s0597g00020	-0.576625
VIT_00s2576g00010	-0.573909
VIT_11s0016g05560	-0.572162
VIT_18s0001g04800	-0.571756
VIT_00s0499g00010	-0.568249
VIT_19s0014g00020	-0.568002
VIT_05s0077g00280	-0.565576
VIT_04s0008g01370	-0.565228
VIT_04s0008g01120	-0.564095
VIT_18s0001g08300	-0.563872
VIT_08s0007g03640	-0.561898
VIT_07s0005g01730	-0.561521
VIT_03s0063g00070	-0.560785
VIT_05s0020g02450	-0.559915
VIT_05s0020g00820	-0.558521
VIT_08s0007g05860	-0.558429
VIT_18s0001g01830	-0.556868
VIT_11s0016g03560	-0.556778
VIT_08s0105g00260	-0.55637
VIT_02s0025g05110	-0.554598
VIT_04s0023g03100	-0.552061
VIT_08s0040g02190	-0.551084
